# Supplementary material for: Assembly, Annotation, and Comparative Analysis of Mitochondrial Genomes in Trichoderma
Source: Int J Mol Sci. 2024 Nov 12;25(22):12140. doi: 10.3390/ijms252212140 (PMC11594488; doi:10.3390/ijms252212140)
Supplement: Supplementary file 1 [file ijms-25-12140-s001.zip › Supplementary Table S1.xlsx]

## Sheet: Sheet1
Supplementary Table S1. Information about assembly of 42 mitogenomes newly reported in this study.
Strain	Abbreviation	Assembler	Sequenced Genomic Data	Complete mitogenomes	Resource of sequenced data
Trichoderma breve T069	T069	Hifiasm	PacBio HIFI, Hi-C, Illumina	yes	Our Lab
Trichoderma asperellum DQ-1	DQ-1	Spades	Illumina	yes	Our Lab
Trichoderma simmonsii AH003	AH003	Spades	Illumina	yes	Our Lab
Trichoderma koningiopsis AH009	AH009	Spades	Illumina	yes	Our Lab
Trichoderma breve AI337-ZX01-01-R02	AI337-ZX01-01-R02	Spades	Illumina	yes	Our Lab
Trichoderma longibrachiatum AI337-ZX01-01-R04	AI337-ZX01-01-R04	Spades	Illumina	yes	Our Lab
Trichoderma velutinum FJ002	FJ002	Spades	Illumina	yes	Our Lab
Trichoderma zelobreve FJ004	FJ004	Spades	Illumina	yes	Our Lab
Trichoderma zelobreve FJ014	FJ014	Spades	Illumina	yes	Our Lab
Trichoderma sp. FJ059	FJ059	Spades	Illumina	yes	Our Lab
Trichoderma brevicompactum HA032	HA032	Spades	Illumina	yes	Our Lab
Trichoderma gracile HK011	HK011	Spades	Illumina	yes	Our Lab
Trichoderma asperellum HL007	HL007	Spades	Illumina	yes	Our Lab
Trichoderma atroviride HL088	HL088	Spades	Illumina	yes	Our Lab
Trichoderma koningiopsis HL201	HL201	Canu	PacBio	yes	Our Lab
Trichoderma sp. HN143	HN143	Spades	Illumina	yes	Our Lab
Trichoderma sp. NM158	NM158	Spades	Illumina	yes	Our Lab
Trichoderma longibrachiatum PR001	PR001	Spades	Illumina	yes	Our Lab
Trichoderma reesei	reesei	Spades	Illumina	yes	Our Lab
Trichoderma ghanense SC106	SC106	Spades	Illumina	yes	Our Lab
Trichoderma breve WC045	WC045	Spades	Illumina	yes	Our Lab
Trichoderma longibrachiatum XJ011	XJ011	Spades	Illumina	yes	Our Lab
Trichoderma harzianum XJ023	XJ023	Spades	Illumina	no; 2 gaps	Our Lab
Trichoderma pyramidale YN006	YN006	Spades	Illumina	yes	Our Lab
Trichoderma subviride YN021	YN021	Spades	Illumina	yes	Our Lab
Trichoderma hamatum YN047	YN047	Spades	Illumina	yes	Our Lab
Trichoderma sp. YN065	YN065	Spades	Illumina	yes	Our Lab
Trichoderma velutinum ZJ051	ZJ051	Spades	Illumina	yes	Our Lab
Trichoderma asperelloides ZJ116	ZJ116	Spades	Illumina	yes	Our Lab
Trichoderma citrinoviride SRR18739368	SRR18739368	Spades	Illumina	yes	NCBI
Trichoderma afroharzianum SRR10848483	SRR10848483	Spades	Illumina	no; 7 gaps	NCBI
Trichoderma cyanodichotomus SRR10917712	SRR10917712	Spades	Illumina	no; 5 gaps	NCBI
Trichoderma koningiopsis SRR17548019	SRR17548019	Spades	Illumina	yes	NCBI
Trichoderma afroharzianum LTR-2	LTR-2	Spades	Illumina	yes	NCBI
Trichoderma asperelloides T203	T203	Spades	Illumina	no; 5 gaps	NCBI
Trichoderma asperelloides ICC 012	SRR9837028	Spades	BGISEQ-500	yes	NCBI
Trichoderma virens G-41	SRR9836993	Spades	BGISEQ-500	yes	NCBI
Trichoderma koningii SRR9599881	SRR9599881	Spades	Illumina	yes	NCBI
Trichoderma sp. M10 SRR12137155	SRR12137155	Spades	Illumina	yes	NCBI
Trichoderma asperelloides PK1J2	SRR19762116	Spades	Illumina	yes	NCBI
Trichoderma hamatum SRR24154105	SRR24154105	Spades	Illumina	yes	NCBI
Trichoderma gamsii A5MH	SRR5171276	Spades	Illumina	yes	NCBI
