# Supplementary material for: Assembly, Annotation, and Comparative Analysis of Mitochondrial Genomes in Trichoderma
Source: Int J Mol Sci. 2024 Nov 12;25(22):12140. doi: 10.3390/ijms252212140 (PMC11594488; doi:10.3390/ijms252212140)
Supplement: Supplementary file 1 [file ijms-25-12140-s001.zip › Supplementary Table S2.xlsx]

## Sheet: Sheet1
Supplementary Table S2. Information about orthologous groups statistics.
OG0000000	AI337-ZX01-01-R04|AI337-ZX01-01-R04_giy_1, AI337-ZX01-01-R04|AI337-ZX01-01-R04_giy_2, AI337-ZX01-01-R04|AI337-ZX01-01-R04_giy_3, FJ002|FJ002_giy_1, FJ002|FJ002_giy_2, FJ002|FJ002_giy_3, FJ002|FJ002_giy_6, FJ059|FJ059_giy_1, FJ059|FJ059_giy_2, FJ059|FJ059_giy_4, G-41|G-41_giy_1, G-41|G-41_giy_2, HA032|HA032_giy_1, HA032|HA032_giy_2, HK011|HK011_giy_1, HK011|HK011_giy_2, HK011|HK011_giy_3, HK011|HK…
OG0000001	AI337-ZX01-01-R04|AI337-ZX01-01-R04_orf342, FJ002|FJ002_orf327, FJ002|FJ002_orf340, FJ059|FJ059_orf307, FJ059|FJ059_orf442, HK011|HK011_orf313, HK011|HK011_orf339, PR001|PR001_orf343, PR001|PR001_orf442, SC106|SC106_orf342, SC106|SC106_orf449, SRR10917712|SRR10917712_orf327, SRR10917712|SRR10917712_orf408, SRR10917712|SRR10917712_orf453, SRR18739368|SRR18739368_orf148, SRR18739368|SRR18739368_orf…
OG0000002	AH003|nad4, AH009|nad4, AI337-ZX01-01-R02|nad4, AI337-ZX01-01-R04|nad4, DQ-1|nad4, FJ002|nad4, FJ004|nad4, FJ014|nad4, FJ059|nad4, G-41|nad4, HA032|nad4, HK011|nad4, HL007|nad4, HL088|nad4, HL201|nad4, HN143|nad4, LTR-2|nad4, NM158|nad4, PR001|nad4, SC106|nad4, SRR10848483|nad4, SRR10917712|nad4, SRR12137155|nad4, SRR17548019|nad4, SRR18739368|nad4, SRR19762116|nad4, SRR24154105|nad4, SRR5171276|…
OG0000003	AH003|rps3, AH009|rps3, AI337-ZX01-01-R02|rps3, AI337-ZX01-01-R04|rps3, DQ-1|rps3, FJ002|rps3, FJ004|rps3, FJ014|rps3, FJ059|rps3, G-41|rps3, HA032|rps3, HK011|rps3, HL007|rps3, HL088|rps3, HL201|rps3, HN143|rps3, LTR-2|rps3, NM158|rps3, PR001|rps3, SC106|rps3, SRR10917712|rps3, SRR12137155|rps3, SRR17548019|rps3, SRR18739368|rps3, SRR19762116|rps3, SRR24154105|rps3, SRR5171276|rps3, SRR9599881|r…
OG0000004	AH003|atp6, AH009|atp6, AI337-ZX01-01-R02|atp6, AI337-ZX01-01-R04|atp6, DQ-1|atp6, FJ002|atp6, FJ004|atp6, FJ014|atp6, FJ059|atp6, G-41|atp6, HA032|atp6, HK011|atp6, HL007|atp6, HL088|atp6, HL201|atp6, HN143|atp6, LTR-2|atp6, NM158|atp6, PR001|atp6, SC106|atp6, SRR10848483|atp6, SRR10917712|atp6, SRR12137155|atp6, SRR17548019|atp6, SRR18739368|atp6, SRR19762116|atp6, SRR24154105|atp6, SRR5171276|…
OG0000005	AH003|atp8, AH009|atp8, AI337-ZX01-01-R02|atp8, AI337-ZX01-01-R04|atp8, DQ-1|atp8, FJ002|atp8, FJ004|atp8, FJ014|atp8, FJ059|atp8, G-41|atp8, HA032|atp8, HK011|atp8, HL007|atp8, HL088|atp8, HL201|atp8, HN143|atp8, LTR-2|atp8, NM158|atp8, PR001|atp8, SC106|atp8, SRR10848483|atp8, SRR10917712|atp8, SRR12137155|atp8, SRR17548019|atp8, SRR18739368|atp8, SRR19762116|atp8, SRR24154105|atp8, SRR5171276|…
OG0000006	AH003|atp9, AH009|atp9, AI337-ZX01-01-R02|atp9, AI337-ZX01-01-R04|atp9, DQ-1|atp9, FJ002|atp9, FJ004|atp9, FJ014|atp9, FJ059|atp9, G-41|atp9, HA032|atp9, HK011|atp9, HL007|atp9, HL088|atp9, HL201|atp9, HN143|atp9, LTR-2|atp9, NM158|atp9, PR001|atp9, SC106|atp9, SRR10848483|atp9, SRR10917712|atp9, SRR12137155|atp9, SRR17548019|atp9, SRR18739368|atp9, SRR19762116|atp9, SRR24154105|atp9, SRR5171276|…
OG0000007	AH003|cob, AH009|cob, AI337-ZX01-01-R02|cob, AI337-ZX01-01-R04|cob, DQ-1|cob, FJ002|cob, FJ004|cob, FJ014|cob, FJ059|cob, G-41|cob, HA032|cob, HK011|cob, HL007|cob, HL088|cob, HL201|cob, HN143|cob, LTR-2|cob, NM158|cob, PR001|cob, SC106|cob, SRR10848483|cob, SRR10917712|cob, SRR12137155|cob, SRR17548019|cob, SRR18739368|cob, SRR19762116|cob, SRR24154105|cob, SRR5171276|cob, SRR9599881|cob, SRR983…
OG0000008	AH003|cox1, AH009|cox1, AI337-ZX01-01-R02|cox1, AI337-ZX01-01-R04|cox1, DQ-1|cox1, FJ002|cox1, FJ004|cox1, FJ014|cox1, FJ059|cox1, G-41|cox1, HA032|cox1, HK011|cox1, HL007|cox1, HL088|cox1, HL201|cox1, HN143|cox1, LTR-2|cox1, NM158|cox1, PR001|cox1, SC106|cox1, SRR10848483|cox1, SRR10917712|cox1, SRR12137155|cox1, SRR17548019|cox1, SRR18739368|cox1, SRR19762116|cox1, SRR24154105|cox1, SRR5171276|…
OG0000009	AH003|cox2, AH009|cox2, AI337-ZX01-01-R02|cox2, AI337-ZX01-01-R04|cox2, DQ-1|cox2, FJ002|cox2, FJ004|cox2, FJ014|cox2, FJ059|cox2, G-41|cox2, HA032|cox2, HK011|cox2, HL007|cox2, HL088|cox2, HL201|cox2, HN143|cox2, LTR-2|cox2, NM158|cox2, PR001|cox2, SC106|cox2, SRR10848483|cox2, SRR10917712|cox2, SRR12137155|cox2, SRR17548019|cox2, SRR18739368|cox2, SRR19762116|cox2, SRR24154105|cox2, SRR5171276|…
OG0000010	AH003|cox3, AH009|cox3, AI337-ZX01-01-R02|cox3, AI337-ZX01-01-R04|cox3, DQ-1|cox3, FJ002|cox3, FJ004|cox3, FJ014|cox3, FJ059|cox3, G-41|cox3, HA032|cox3, HK011|cox3, HL007|cox3, HL088|cox3, HL201|cox3, HN143|cox3, LTR-2|cox3, NM158|cox3, PR001|cox3, SC106|cox3, SRR10848483|cox3, SRR10917712|cox3, SRR12137155|cox3, SRR17548019|cox3, SRR18739368|cox3, SRR19762116|cox3, SRR24154105|cox3, SRR5171276|…
OG0000011	AH003|nad1, AH009|nad1, AI337-ZX01-01-R02|nad1, AI337-ZX01-01-R04|nad1, DQ-1|nad1, FJ002|nad1, FJ004|nad1, FJ014|nad1, FJ059|nad1, G-41|nad1, HA032|nad1, HK011|nad1, HL007|nad1, HL088|nad1, HL201|nad1, HN143|nad1, LTR-2|nad1, NM158|nad1, PR001|nad1, SC106|nad1, SRR10848483|nad1, SRR10917712|nad1, SRR12137155|nad1, SRR17548019|nad1, SRR18739368|nad1, SRR19762116|nad1, SRR24154105|nad1, SRR5171276|…
OG0000012	AH003|nad3, AH009|nad3, AI337-ZX01-01-R02|nad3, AI337-ZX01-01-R04|nad3, DQ-1|nad3, FJ002|nad3, FJ004|nad3, FJ014|nad3, FJ059|nad3, G-41|nad3, HA032|nad3, HK011|nad3, HL007|nad3, HL088|nad3, HL201|nad3, HN143|nad3, LTR-2|nad3, NM158|nad3, PR001|nad3, SC106|nad3, SRR10848483|nad3, SRR10917712|nad3, SRR12137155|nad3, SRR17548019|nad3, SRR18739368|nad3, SRR19762116|nad3, SRR24154105|nad3, SRR5171276|…
OG0000013	AH003|nad6, AH009|nad6, AI337-ZX01-01-R02|nad6, AI337-ZX01-01-R04|nad6, DQ-1|nad6, FJ002|nad6, FJ004|nad6, FJ014|nad6, FJ059|nad6, G-41|nad6, HA032|nad6, HK011|nad6, HL007|nad6, HL088|nad6, HL201|nad6, HN143|nad6, LTR-2|nad6, NM158|nad6, PR001|nad6, SC106|nad6, SRR10848483|nad6, SRR10917712|nad6, SRR12137155|nad6, SRR17548019|nad6, SRR18739368|nad6, SRR19762116|nad6, SRR24154105|nad6, SRR5171276|…
OG0000015	AH003|nad4L, AH009|nad4L, AI337-ZX01-01-R02|nad4L, AI337-ZX01-01-R04|nad4L, DQ-1|nad4L, FJ002|nad4L, FJ004|nad4L, FJ014|nad4L, FJ059|nad4L, G-41|nad4L, HA032|nad4L, HK011|nad4L, HL007|nad4L, HL088|nad4L, HL201|nad4L, HN143|nad4L, LTR-2|nad4L, NM158|nad4L, PR001|nad4L, SC106|nad4L, SRR10848483|nad4L, SRR10917712|nad4L, SRR12137155|nad4L, SRR17548019|nad4L, SRR18739368|nad4L, SRR19762116|nad4L, SRR…
OG0000016	AH009|AH009_orf115, AI337-ZX01-01-R04|AI337-ZX01-01-R04_orf147, DQ-1|DQ-1_orf212, FJ004|FJ004_orf168, G-41|G-41_orf172, HA032|HA032_orf112, HK011|HK011_orf116, HL007|HL007_orf212, HL088|HL088_orf115, HL201|HL201_orf115, PR001|PR001_orf116, SC106|SC106_orf116, SRR10917712|SRR10917712_orf109, SRR17548019|SRR17548019_orf115, SRR18739368|SRR18739368_orf227, SRR19762116|SRR19762116_orf115, SRR24154105…
OG0000017	AH003|nad2, AH009|nad2, AI337-ZX01-01-R02|nad2, AI337-ZX01-01-R04|nad2, DQ-1|nad2, FJ002|nad2, FJ004|nad2, FJ014|nad2, FJ059|nad2, G-41|nad2, HA032|nad2, HK011|nad2, HL007|nad2, HL088|nad2, HL201|nad2, HN143|nad2, LTR-2|nad2, NM158|nad2, PR001|nad2, SC106|nad2, SRR10848483|nad2, SRR10917712|nad2, SRR12137155|nad2, SRR17548019|nad2, SRR18739368|nad2, SRR19762116|nad2, SRR24154105|nad2, SRR5171276|…
OG0000018	AH003|nad5, AH009|nad5, AI337-ZX01-01-R02|nad5, AI337-ZX01-01-R04|nad5, DQ-1|nad5, FJ002|nad5, FJ004|nad5, FJ014|nad5, FJ059|nad5, G-41|nad5, HA032|nad5, HK011|nad5, HL007|nad5, HL088|nad5, HL201|nad5, HN143|nad5, LTR-2|nad5, NM158|nad5, PR001|nad5, SC106|nad5, SRR10848483|nad5, SRR10917712|nad5, SRR12137155|nad5, SRR17548019|nad5, SRR18739368|nad5, SRR19762116|nad5, SRR24154105|nad5, SRR5171276|…
OG0000019	AI337-ZX01-01-R04|AI337-ZX01-01-R04_orf349, FJ002|FJ002_orf316, G-41|G-41_orf300, HK011|HK011_orf294, PR001|PR001_orf348, SRR10917712|SRR10917712_orf316, SRR10917712|SRR10917712_orf331, SRR10917712|SRR10917712_orf350, SRR12137155|SRR12137155_orf347, SRR18739368|SRR18739368_orf317, SRR18739368|SRR18739368_orf350, SRR24154105|SRR24154105_orf305, TasB|TasB_orf305, TcoK|TcoK_orf298, TcoK|TcoK_orf318,…
OG0000020	AI337-ZX01-01-R04|AI337-ZX01-01-R04_orf276, FJ059|FJ059_orf296, G-41|G-41_orf310, HK011|HK011_orf310, HL088|HL088_orf310, HN143|HN143_orf293, PR001|PR001_orf276, SRR18739368|SRR18739368_orf320, TatA|TatA_orf320, TatP|TatP_orf320, TcoK|TcoK_orf319, TcoK|TcoK_orf374, TpsA|TpsA_lagli_5, TreA|TreA_orf320, TreA|TreA_orf385, XJ011|XJ011_orf320, YN021|YN021_orf310, YN021|YN021_orf367, reesei|reesei_orf3…
OG0000021	FJ059|FJ059_orf147, G-41|G-41_orf224, HK011|HK011_orf208, HN143|HN143_orf225, SC106|SC106_orf225, SRR18739368|SRR18739368_orf272, SRR19762116|SRR19762116_orf224, TcoK|TcoK_orf109, TpsA|TpsA_orf224, TreA|TreA_orf272, TviF|TviF_orf151, YN047|YN047_orf224, ZJ116|ZJ116_orf224, reesei|reesei_orf269
OG0000022	AH003|AH003_giy, FJ059|FJ059_giy_5, G-41|G-41_giy_3, HN143|HN143_giy, LTR-2|LTR-2_orf323, PR001|PR001_giy_2, SRR10848483|SRR10848483_orf196, SRR10917712|SRR10917712_orf319, TafA|TafA_giy, TcoK|TcoK_giy_14, TharA|TharA_giy_2, WC045|WC045_giy_2, YN006|YN006_giy_3
OG0000023	G-41|G-41_orf424, SC106|SC106_orf447, SRR18739368|SRR18739368_orf481, TcoK|TcoK_orf108_2, TcoK|TcoK_orf166, TcoK|TcoK_orf373, TcoK|TcoK_orf425, TcoK|TcoK_orf481, TcoK|TcoK_orf58, TpsA|TpsA_lagli_4, YN065|YN065_orf426
OG0000024	AI337-ZX01-01-R04|AI337-ZX01-01-R04_orf357, HK011|HK011_orf357, SC106|SC106_orf357, SRR18739368|SRR18739368_orf359, TpsA|TpsA_lagli_6, TreA|TreA_orf356, reesei|reesei_orf355
OG0000025	FJ002|FJ002_giy_5, FJ059|FJ059_giy_3, SRR18739368|SRR18739368_orf312, TcoK|TcoK_giy_12, TpsA|TpsA_giy_3, YN021|YN021_giy_3, ZJ051|ZJ051_orf434
OG0000026	DQ-1|DQ-1_giy, FJ059|FJ059_giy_6, HL007|HL007_giy, TasF|TasF_orf311, TcoK|TcoK_giy_15
OG0000027	TcoK|TcoK_orf111, TcoK|TcoK_orf130, TcoK|TcoK_orf176, TcoK|TcoK_orf192, TcoK|TcoK_orf493
OG0000028	HL088|HL088_orf154, TatP|TatP_orf154, YN021|YN021_orf133
OG0000029	FJ002|FJ002_giy_4, ZJ051|ZJ051_giy_4
OG0000030	FJ002|FJ002_orf121, ZJ051|ZJ051_orf121
OG0000031	FJ002|FJ002_orf158, ZJ051|ZJ051_orf158
OG0000032	FJ002|FJ002_orf163, ZJ051|ZJ051_orf163
OG0000033	TafA|TafA_orf203, TharA|TharA_orf203
OG0000034	TcoK|TcoK_orf606, YN006|YN006_orf595
OG0000035	HK011|HK011_orf111
OG0000036	SRR18739368|SRR18739368_orf257
OG0000037	TcoK|TcoK_orf142
OG0000038	TpsA|TpsA_orf99
OG0000039	YN021|YN021_orf432
