# Supplementary material for: Assembly, Annotation, and Comparative Analysis of Mitochondrial Genomes in Trichoderma
Source: Int J Mol Sci. 2024 Nov 12;25(22):12140. doi: 10.3390/ijms252212140 (PMC11594488; doi:10.3390/ijms252212140)
Supplement: Supplementary file 1 [file ijms-25-12140-s001.zip › Supplementary Table S3.xlsx]

## Sheet: 01.TafA
Supplementary Table S3. Annotation information of Trichoderma mitogenomes.
Seqid	Source	Type	Start	End	Score	Strand	Phase	Attributes
ON764439.1	tRNAscan-SE	tRNA	85	155	.	+	.	ID=tRNA:Arg(ACG)_1;Name=Arg(ACG)_1
ON764439.1	MFAnnot	gene	489	758	.	+	.	ID=gene:nad4L;Name=nad4L
ON764439.1	MFAnnot	mRNA	489	758	.	+	.	ID=mRNA:nad4L;Name=nad4L;Parent=gene:nad4L
ON764439.1	MFAnnot	CDS	489	758	.	+	.	ID=CDS:nad4L;Parent=mRNA:nad4L
ON764439.1	MFAnnot	exon	489	758	.	+	.	ID=exon:nad4L;Parent=mRNA:nad4L
ON764439.1	MFAnnot	gene	758	2749	.	+	.	ID=gene:nad5;Name=nad5
ON764439.1	MFAnnot	mRNA	758	2749	.	+	.	ID=mRNA:nad5;Name=nad5;Parent=gene:nad5
ON764439.1	MFAnnot	CDS	758	2749	.	+	.	ID=CDS:nad5;Parent=mRNA:nad5
ON764439.1	MFAnnot	exon	758	2749	.	+	.	ID=exon:nad5;Parent=mRNA:nad5
ON764439.1	MFAnnot	gene	3136	4305	.	+	.	ID=gene:cob;Name=cob
ON764439.1	MFAnnot	mRNA	3136	4305	.	+	.	ID=mRNA:cob;Name=cob;Parent=gene:cob
ON764439.1	MFAnnot	CDS	3136	4305	.	+	.	ID=CDS:cob;Parent=mRNA:cob
ON764439.1	MFAnnot	exon	3136	4305	.	+	.	ID=exon:cob;Parent=mRNA:cob
ON764439.1	tRNAscan-SE	tRNA	4417	4490	.	+	.	ID=tRNA:Cys(GCA)_1;Name=Cys(GCA)_1
ON764439.1	MFAnnot	gene	4983	7814	.	+	.	ID=gene:cox1;Name=cox1
ON764439.1	MFAnnot	mRNA	4983	7814	.	+	.	ID=mRNA:cox1;Name=cox1;Parent=gene:cox1
ON764439.1	MFAnnot	CDS	4983	5194	.	+	.	ID=CDS:cox1;Parent=mRNA:cox1
ON764439.1	MFAnnot	exon	4983	5194	.	+	.	ID=exon:cox1;Parent=mRNA:cox1
ON764439.1	mitos	gene	5190	6167	.	+	.	ID=gene:TafA_giy;Name=TafA_giy
ON764439.1	mitos	mRNA	5190	6167	.	+	.	ID=mRNA:TafA_giy;Name=TafA_giy;Parent=gene:TafA_giy
ON764439.1	mitos	CDS	5190	6167	.	+	.	ID=CDS:TafA_giy;Parent=mRNA:TafA_giy
ON764439.1	mitos	exon	5190	6167	.	+	.	ID=exon:TafA_giy;Parent=mRNA:TafA_giy
ON764439.1	MFAnnot	CDS	6440	7814	.	+	.	ID=CDS:cox1;Parent=mRNA:cox1
ON764439.1	MFAnnot	exon	6440	7814	.	+	.	ID=exon:cox1;Parent=mRNA:cox1
ON764439.1	tRNAscan-SE	tRNA	7913	7983	.	+	.	ID=tRNA:Arg(TCT)_1;Name=Arg(TCT)_1
ON764439.1	MFAnnot	gene	8327	9436	.	+	.	ID=gene:nad1;Name=nad1
ON764439.1	MFAnnot	mRNA	8327	9436	.	+	.	ID=mRNA:nad1;Name=nad1;Parent=gene:nad1
ON764439.1	MFAnnot	CDS	8327	9436	.	+	.	ID=CDS:nad1;Parent=mRNA:nad1
ON764439.1	MFAnnot	exon	8327	9436	.	+	.	ID=exon:nad1;Parent=mRNA:nad1
ON764439.1	MFAnnot	gene	9613	11067	.	+	.	ID=gene:nad4;Name=nad4
ON764439.1	MFAnnot	mRNA	9613	11067	.	+	.	ID=mRNA:nad4;Name=nad4;Parent=gene:nad4
ON764439.1	MFAnnot	CDS	9613	11067	.	+	.	ID=CDS:nad4;Parent=mRNA:nad4
ON764439.1	MFAnnot	exon	9613	11067	.	+	.	ID=exon:nad4;Parent=mRNA:nad4
ON764439.1	mitos	gene	11252	11470	.	+	.	ID=gene:nad4_1;Name=nad4_1
ON764439.1	mitos	mRNA	11252	11470	.	+	.	ID=mRNA:nad4_1;Name=nad4_1;Parent=gene:nad4_1
ON764439.1	mitos	CDS	11252	11470	.	+	.	ID=CDS:nad4_1;Parent=mRNA:nad4_1
ON764439.1	mitos	exon	11252	11470	.	+	.	ID=exon:nad4_1;Parent=mRNA:nad4_1
ON764439.1	MFAnnot	gene	11554	11700	.	+	.	ID=gene:atp8;Name=atp8
ON764439.1	MFAnnot	mRNA	11554	11700	.	+	.	ID=mRNA:atp8;Name=atp8;Parent=gene:atp8
ON764439.1	MFAnnot	CDS	11554	11700	.	+	.	ID=CDS:atp8;Parent=mRNA:atp8
ON764439.1	MFAnnot	exon	11554	11700	.	+	.	ID=exon:atp8;Parent=mRNA:atp8
ON764439.1	MFAnnot	gene	11819	12601	.	+	.	ID=gene:atp6;Name=atp6
ON764439.1	MFAnnot	mRNA	11819	12601	.	+	.	ID=mRNA:atp6;Name=atp6;Parent=gene:atp6
ON764439.1	MFAnnot	CDS	11819	12601	.	+	.	ID=CDS:atp6;Parent=mRNA:atp6
ON764439.1	MFAnnot	exon	11819	12601	.	+	.	ID=exon:atp6;Parent=mRNA:atp6
ON764439.1	mitfi	rRNA	13183	14684	.	+	.	ID=rRNA:rns;Name=rns
ON764439.1	tRNAscan-SE	tRNA	14725	14808	.	+	.	ID=tRNA:Tyr(GTA)_1;Name=Tyr(GTA)_1
ON764439.1	tRNAscan-SE	tRNA	14902	14975	.	+	.	ID=tRNA:Asp(GTC)_1;Name=Asp(GTC)_1
ON764439.1	tRNAscan-SE	tRNA	14981	15064	.	+	.	ID=tRNA:Ser(GCT)_1;Name=Ser(GCT)_1
ON764439.1	tRNAscan-SE	tRNA	15069	15140	.	+	.	ID=tRNA:Asn(GTT)_1;Name=Asn(GTT)_1
ON764439.1	MFAnnot	gene	15186	15995	.	+	.	ID=gene:cox3;Name=cox3
ON764439.1	MFAnnot	mRNA	15186	15995	.	+	.	ID=mRNA:cox3;Name=cox3;Parent=gene:cox3
ON764439.1	MFAnnot	CDS	15186	15995	.	+	.	ID=CDS:cox3;Parent=mRNA:cox3
ON764439.1	MFAnnot	exon	15186	15995	.	+	.	ID=exon:cox3;Parent=mRNA:cox3
ON764439.1	tRNAscan-SE	tRNA	16058	16128	.	+	.	ID=tRNA:Gly(TCC)_1;Name=Gly(TCC)_1
ON764439.1	MFAnnot	gene	16238	16990	.	+	.	ID=gene:nad6;Name=nad6
ON764439.1	MFAnnot	mRNA	16238	16990	.	+	.	ID=mRNA:nad6;Name=nad6;Parent=gene:nad6
ON764439.1	MFAnnot	CDS	16238	16990	.	+	.	ID=CDS:nad6;Parent=mRNA:nad6
ON764439.1	MFAnnot	exon	16238	16990	.	+	.	ID=exon:nad6;Parent=mRNA:nad6
ON764439.1	tRNAscan-SE	tRNA	17051	17122	.	+	.	ID=tRNA:Sup(TCA)_1;Name=Sup(TCA)_1
ON764439.1	tRNAscan-SE	tRNA	17176	17247	.	+	.	ID=tRNA:Pro(TGG)_1;Name=Pro(TGG)_1
ON764439.1	mitfi	rRNA	17404	22992	.	+	.	ID=rRNA:rnl;Name=rnl
ON764439.1	mitfi	intron	18978	19918	.	+	.	ID=rRNA:rnl;Name=rnl
ON764439.1	MFAnnot	gene	18989	19603	.	+	.	ID=gene:TafA_orf203;Name=TafA_orf203
ON764439.1	MFAnnot	mRNA	18989	19603	.	+	.	ID=mRNA:TafA_orf203;Name=TafA_orf203;Parent=gene:TafA_orf203
ON764439.1	MFAnnot	CDS	18989	19603	.	+	.	ID=CDS:TafA_orf203;Parent=mRNA:TafA_orf203
ON764439.1	MFAnnot	exon	18989	19603	.	+	.	ID=exon:TafA_orf203;Parent=mRNA:TafA_orf203
ON764439.1	mitfi	intron	20652	22353	.	+	.	ID=rRNA:rnl;Name=rnl
ON764439.1	MFAnnot	gene	20962	22344	.	+	.	ID=gene:rps3;Name=rps3
ON764439.1	MFAnnot	mRNA	20962	22344	.	+	.	ID=mRNA:rps3;Name=rps3;Parent=gene:rps3
ON764439.1	MFAnnot	CDS	20962	22344	.	+	.	ID=CDS:rps3;Parent=mRNA:rps3
ON764439.1	MFAnnot	exon	20962	22344	.	+	.	ID=exon:rps3;Parent=mRNA:rps3
ON764439.1	tRNAscan-SE	tRNA	23021	23091	.	+	.	ID=tRNA:Thr(TGT)_1;Name=Thr(TGT)_1
ON764439.1	tRNAscan-SE	tRNA	23097	23169	.	+	.	ID=tRNA:Glu(TTC)_1;Name=Glu(TTC)_1
ON764439.1	tRNAscan-SE	tRNA	23170	23240	.	+	.	ID=tRNA:Met(CAT)_1;Name=Met(CAT)_1
ON764439.1	tRNAscan-SE	tRNA	23386	23458	.	+	.	ID=tRNA:Met(CAT)_2;Name=Met(CAT)_2
ON764439.1	tRNAscan-SE	tRNA	23463	23545	.	+	.	ID=tRNA:Leu(TAA)_1;Name=Leu(TAA)_1
ON764439.1	tRNAscan-SE	tRNA	23636	23707	.	+	.	ID=tRNA:Ala(TGC)_1;Name=Ala(TGC)_1
ON764439.1	tRNAscan-SE	tRNA	23713	23785	.	+	.	ID=tRNA:Phe(GAA)_1;Name=Phe(GAA)_1
ON764439.1	tRNAscan-SE	tRNA	23878	23950	.	+	.	ID=tRNA:Lys(TTT)_1;Name=Lys(TTT)_1
ON764439.1	tRNAscan-SE	tRNA	24024	24107	.	+	.	ID=tRNA:Leu(TAG)_1;Name=Leu(TAG)_1
ON764439.1	tRNAscan-SE	tRNA	24182	24254	.	+	.	ID=tRNA:Gln(TTG)_1;Name=Gln(TTG)_1
ON764439.1	tRNAscan-SE	tRNA	24342	24413	.	+	.	ID=tRNA:Gln(TTG)_2;Name=Gln(TTG)_2
ON764439.1	mitfi	tRNA	24506	24569	.	+	.	ID=tRNA:trnQ_1_1;Name=trnQ_1_1
ON764439.1	tRNAscan-SE	tRNA	24586	24658	.	+	.	ID=tRNA:His(GTG)_1;Name=His(GTG)_1
ON764439.1	tRNAscan-SE	tRNA	24756	24827	.	+	.	ID=tRNA:Met(CAT)_3;Name=Met(CAT)_3
ON764439.1	MFAnnot	gene	24913	26580	.	+	.	ID=gene:nad2;Name=nad2
ON764439.1	MFAnnot	mRNA	24913	26580	.	+	.	ID=mRNA:nad2;Name=nad2;Parent=gene:nad2
ON764439.1	MFAnnot	CDS	24913	26580	.	+	.	ID=CDS:nad2;Parent=mRNA:nad2
ON764439.1	MFAnnot	exon	24913	26580	.	+	.	ID=exon:nad2;Parent=mRNA:nad2
ON764439.1	MFAnnot	gene	26581	26994	.	+	.	ID=gene:nad3;Name=nad3
ON764439.1	MFAnnot	mRNA	26581	26994	.	+	.	ID=mRNA:nad3;Name=nad3;Parent=gene:nad3
ON764439.1	MFAnnot	CDS	26581	26994	.	+	.	ID=CDS:nad3;Parent=mRNA:nad3
ON764439.1	MFAnnot	exon	26581	26994	.	+	.	ID=exon:nad3;Parent=mRNA:nad3
ON764439.1	MFAnnot	gene	27182	27406	.	+	.	ID=gene:atp9;Name=atp9
ON764439.1	MFAnnot	mRNA	27182	27406	.	+	.	ID=mRNA:atp9;Name=atp9;Parent=gene:atp9
ON764439.1	MFAnnot	CDS	27182	27406	.	+	.	ID=CDS:atp9;Parent=mRNA:atp9
ON764439.1	MFAnnot	exon	27182	27406	.	+	.	ID=exon:atp9;Parent=mRNA:atp9
ON764439.1	MFAnnot	gene	27525	28169	.	+	.	ID=gene:TafA_orf214;Name=TafA_orf214
ON764439.1	MFAnnot	mRNA	27525	28169	.	+	.	ID=mRNA:TafA_orf214;Name=TafA_orf214;Parent=gene:TafA_orf214
ON764439.1	MFAnnot	CDS	27525	28169	.	+	.	ID=CDS:TafA_orf214;Parent=mRNA:TafA_orf214
ON764439.1	MFAnnot	exon	27525	28169	.	+	.	ID=exon:TafA_orf214;Parent=mRNA:TafA_orf214
ON764439.1	MFAnnot	gene	28364	28810	.	+	.	ID=gene:TafA_orf223;Name=TafA_orf223
ON764439.1	MFAnnot	mRNA	28364	28810	.	+	.	ID=mRNA:TafA_orf223;Name=TafA_orf223;Parent=gene:TafA_orf223
ON764439.1	MFAnnot	CDS	28364	28810	.	+	.	ID=CDS:TafA_orf223;Parent=mRNA:TafA_orf223
ON764439.1	MFAnnot	exon	28364	28810	.	+	.	ID=exon:TafA_orf223;Parent=mRNA:TafA_orf223
ON764439.1	mitos	gene	28846	29511	.	+	.	ID=gene:cox2;Name=cox2
ON764439.1	mitos	mRNA	28846	29511	.	+	.	ID=mRNA:cox2;Name=cox2;Parent=gene:cox2
ON764439.1	mitos	CDS	28846	29511	.	+	.	ID=CDS:cox2;Parent=mRNA:cox2
ON764439.1	mitos	exon	28846	29511	.	+	.	ID=exon:cox2;Parent=mRNA:cox2

## Sheet: 02.TasB
Supplementary Table S3 (continued)
Seqid	Source	Type	Start	End	Score	Strand	Phase	Attributes
NC_037075.1	tRNAscan-SE	tRNA	1	72	.	+	.	ID=tRNA:Ile(GAT)_1;Name=Ile(GAT)_1
NC_037075.1	tRNAscan-SE	tRNA	146	232	.	+	.	ID=tRNA:Ser(TGA)_1;Name=Ser(TGA)_1
NC_037075.1	tRNAscan-SE	tRNA	241	312	.	+	.	ID=tRNA:Sup(TCA)_1;Name=Sup(TCA)_1
NC_037075.1	tRNAscan-SE	tRNA	366	437	.	+	.	ID=tRNA:Pro(TGG)_1;Name=Pro(TGG)_1
NC_037075.1	mitfi	rRNA	629	5304	.	+	.	ID=rRNA:rnl;Name=rnl
NC_037075.1	mitfi	intron	2955	4702	.	+	.	ID=rRNA:rnl;Name=rnl
NC_037075.1	MFAnnot	gene	3288	4667	.	+	.	ID=gene:rps3;Name=rps3
NC_037075.1	MFAnnot	mRNA	3288	4667	.	+	.	ID=mRNA:rps3;Name=rps3;Parent=gene:rps3
NC_037075.1	MFAnnot	CDS	3288	4667	.	+	.	ID=CDS:rps3;Parent=mRNA:rps3
NC_037075.1	MFAnnot	exon	3288	4667	.	+	.	ID=exon:rps3;Parent=mRNA:rps3
NC_037075.1	tRNAscan-SE	tRNA	5333	5403	.	+	.	ID=tRNA:Thr(TGT)_1;Name=Thr(TGT)_1
NC_037075.1	tRNAscan-SE	tRNA	5409	5481	.	+	.	ID=tRNA:Glu(TTC)_1;Name=Glu(TTC)_1
NC_037075.1	tRNAscan-SE	tRNA	5482	5552	.	+	.	ID=tRNA:Met(CAT)_1;Name=Met(CAT)_1
NC_037075.1	tRNAscan-SE	tRNA	5694	5766	.	+	.	ID=tRNA:Met(CAT)_2;Name=Met(CAT)_2
NC_037075.1	tRNAscan-SE	tRNA	5771	5853	.	+	.	ID=tRNA:Leu(TAA)_1;Name=Leu(TAA)_1
NC_037075.1	tRNAscan-SE	tRNA	5937	6008	.	+	.	ID=tRNA:Ala(TGC)_1;Name=Ala(TGC)_1
NC_037075.1	tRNAscan-SE	tRNA	6014	6086	.	+	.	ID=tRNA:Phe(GAA)_1;Name=Phe(GAA)_1
NC_037075.1	tRNAscan-SE	tRNA	6087	6159	.	+	.	ID=tRNA:Lys(TTT)_1;Name=Lys(TTT)_1
NC_037075.1	mitfi	tRNA	6321	6389	.	+	.	ID=tRNA:trnH_1_1;Name=trnH_1_1
NC_037075.1	tRNAscan-SE	tRNA	6556	6638	.	+	.	ID=tRNA:Leu(TAG)_1;Name=Leu(TAG)_1
NC_037075.1	tRNAscan-SE	tRNA	6939	7011	.	+	.	ID=tRNA:Gln(TTG)_1;Name=Gln(TTG)_1
NC_037075.1	mitfi	tRNA	7118	7173	.	+	.	ID=tRNA:trnQ_1_1;Name=trnQ_1_1
NC_037075.1	tRNAscan-SE	tRNA	7201	7273	.	+	.	ID=tRNA:His(GTG)_1;Name=His(GTG)_1
NC_037075.1	tRNAscan-SE	tRNA	7437	7508	.	+	.	ID=tRNA:Met(CAT)_3;Name=Met(CAT)_3
NC_037075.1	MFAnnot	gene	7632	9299	.	+	.	ID=gene:nad2;Name=nad2
NC_037075.1	MFAnnot	mRNA	7632	9299	.	+	.	ID=mRNA:nad2;Name=nad2;Parent=gene:nad2
NC_037075.1	MFAnnot	CDS	7632	9299	.	+	.	ID=CDS:nad2;Parent=mRNA:nad2
NC_037075.1	MFAnnot	exon	7632	9299	.	+	.	ID=exon:nad2;Parent=mRNA:nad2
NC_037075.1	MFAnnot	gene	9300	9713	.	+	.	ID=gene:nad3;Name=nad3
NC_037075.1	MFAnnot	mRNA	9300	9713	.	+	.	ID=mRNA:nad3;Name=nad3;Parent=gene:nad3
NC_037075.1	MFAnnot	CDS	9300	9713	.	+	.	ID=CDS:nad3;Parent=mRNA:nad3
NC_037075.1	MFAnnot	exon	9300	9713	.	+	.	ID=exon:nad3;Parent=mRNA:nad3
NC_037075.1	MFAnnot	gene	9908	10132	.	+	.	ID=gene:atp9;Name=atp9
NC_037075.1	MFAnnot	mRNA	9908	10132	.	+	.	ID=mRNA:atp9;Name=atp9;Parent=gene:atp9
NC_037075.1	MFAnnot	CDS	9908	10132	.	+	.	ID=CDS:atp9;Parent=mRNA:atp9
NC_037075.1	MFAnnot	exon	9908	10132	.	+	.	ID=exon:atp9;Parent=mRNA:atp9
NC_037075.1	MFAnnot	gene	10301	11050	.	+	.	ID=gene:cox2;Name=cox2
NC_037075.1	MFAnnot	mRNA	10301	11050	.	+	.	ID=mRNA:cox2;Name=cox2;Parent=gene:cox2
NC_037075.1	MFAnnot	CDS	10301	11050	.	+	.	ID=CDS:cox2;Parent=mRNA:cox2
NC_037075.1	MFAnnot	exon	10301	11050	.	+	.	ID=exon:cox2;Parent=mRNA:cox2
NC_037075.1	tRNAscan-SE	tRNA	11152	11222	.	+	.	ID=tRNA:Arg(ACG)_1;Name=Arg(ACG)_1
NC_037075.1	MFAnnot	gene	11361	12650	.	+	.	ID=gene:nad4L;Name=nad4L
NC_037075.1	MFAnnot	mRNA	11361	12650	.	+	.	ID=mRNA:nad4L;Name=nad4L;Parent=gene:nad4L
NC_037075.1	MFAnnot	CDS	11361	12650	.	+	.	ID=CDS:nad4L;Parent=mRNA:nad4L
NC_037075.1	MFAnnot	exon	11361	12650	.	+	.	ID=exon:nad4L;Parent=mRNA:nad4L
NC_037075.1	MFAnnot	gene	13107	15167	.	+	.	ID=gene:nad5;Name=nad5
NC_037075.1	MFAnnot	mRNA	13107	15167	.	+	.	ID=mRNA:nad5;Name=nad5;Parent=gene:nad5
NC_037075.1	MFAnnot	CDS	13107	15167	.	+	.	ID=CDS:nad5;Parent=mRNA:nad5
NC_037075.1	MFAnnot	exon	13107	15167	.	+	.	ID=exon:nad5;Parent=mRNA:nad5
NC_037075.1	MFAnnot	gene	15172	15810	.	+	.	ID=gene:TasB_orf212;Name=TasB_orf212
NC_037075.1	MFAnnot	mRNA	15172	15810	.	+	.	ID=mRNA:TasB_orf212;Name=TasB_orf212;Parent=gene:TasB_orf212
NC_037075.1	MFAnnot	CDS	15172	15810	.	+	.	ID=CDS:TasB_orf212;Parent=mRNA:TasB_orf212
NC_037075.1	MFAnnot	exon	15172	15810	.	+	.	ID=exon:TasB_orf212;Parent=mRNA:TasB_orf212
NC_037075.1	MFAnnot	gene	16056	17225	.	+	.	ID=gene:cob;Name=cob
NC_037075.1	MFAnnot	mRNA	16056	17225	.	+	.	ID=mRNA:cob;Name=cob;Parent=gene:cob
NC_037075.1	MFAnnot	CDS	16056	17225	.	+	.	ID=CDS:cob;Parent=mRNA:cob
NC_037075.1	MFAnnot	exon	16056	17225	.	+	.	ID=exon:cob;Parent=mRNA:cob
NC_037075.1	tRNAscan-SE	tRNA	17278	17351	.	+	.	ID=tRNA:Cys(GCA)_1;Name=Cys(GCA)_1
NC_037075.1	mitos	gene	17874	19466	.	+	.	ID=gene:cox1;Name=cox1
NC_037075.1	mitos	mRNA	17874	19466	.	+	.	ID=mRNA:cox1;Name=cox1;Parent=gene:cox1
NC_037075.1	mitos	CDS	17874	19466	.	+	.	ID=CDS:cox1;Parent=mRNA:cox1
NC_037075.1	mitos	exon	17874	19466	.	+	.	ID=exon:cox1;Parent=mRNA:cox1
NC_037075.1	tRNAscan-SE	tRNA	19600	19670	.	+	.	ID=tRNA:Arg(TCT)_1;Name=Arg(TCT)_1
NC_037075.1	MFAnnot	gene	20094	21203	.	+	.	ID=gene:nad1;Name=nad1
NC_037075.1	MFAnnot	mRNA	20094	21203	.	+	.	ID=mRNA:nad1;Name=nad1;Parent=gene:nad1
NC_037075.1	MFAnnot	CDS	20094	21203	.	+	.	ID=CDS:nad1;Parent=mRNA:nad1
NC_037075.1	MFAnnot	exon	20094	21203	.	+	.	ID=exon:nad1;Parent=mRNA:nad1
NC_037075.1	MFAnnot	gene	21345	22802	.	+	.	ID=gene:nad4;Name=nad4
NC_037075.1	MFAnnot	mRNA	21345	22802	.	+	.	ID=mRNA:nad4;Name=nad4;Parent=gene:nad4
NC_037075.1	MFAnnot	CDS	21345	22802	.	+	.	ID=CDS:nad4;Parent=mRNA:nad4
NC_037075.1	MFAnnot	exon	21345	22802	.	+	.	ID=exon:nad4;Parent=mRNA:nad4
NC_037075.1	tRNAscan-SE	tRNA	22933	23001	.	+	.	ID=tRNA:Phe(AAA)_1;Name=Phe(AAA)_1
NC_037075.1	mitos	gene	23076	23204	.	+	.	ID=gene:nad4_1;Name=nad4_1
NC_037075.1	mitos	mRNA	23076	23204	.	+	.	ID=mRNA:nad4_1;Name=nad4_1;Parent=gene:nad4_1
NC_037075.1	mitos	CDS	23076	23204	.	+	.	ID=CDS:nad4_1;Parent=mRNA:nad4_1
NC_037075.1	mitos	exon	23076	23204	.	+	.	ID=exon:nad4_1;Parent=mRNA:nad4_1
NC_037075.1	MFAnnot	gene	23245	23391	.	+	.	ID=gene:atp8;Name=atp8
NC_037075.1	MFAnnot	mRNA	23245	23391	.	+	.	ID=mRNA:atp8;Name=atp8;Parent=gene:atp8
NC_037075.1	MFAnnot	CDS	23245	23391	.	+	.	ID=CDS:atp8;Parent=mRNA:atp8
NC_037075.1	MFAnnot	exon	23245	23391	.	+	.	ID=exon:atp8;Parent=mRNA:atp8
NC_037075.1	MFAnnot	gene	23571	24353	.	+	.	ID=gene:atp6;Name=atp6
NC_037075.1	MFAnnot	mRNA	23571	24353	.	+	.	ID=mRNA:atp6;Name=atp6;Parent=gene:atp6
NC_037075.1	MFAnnot	CDS	23571	24353	.	+	.	ID=CDS:atp6;Parent=mRNA:atp6
NC_037075.1	MFAnnot	exon	23571	24353	.	+	.	ID=exon:atp6;Parent=mRNA:atp6
NC_037075.1	mitfi	rRNA	24708	26209	.	+	.	ID=rRNA:rns;Name=rns
NC_037075.1	tRNAscan-SE	tRNA	26253	26336	.	+	.	ID=tRNA:Tyr(GTA)_1;Name=Tyr(GTA)_1
NC_037075.1	tRNAscan-SE	tRNA	26425	26498	.	+	.	ID=tRNA:Asp(GTC)_1;Name=Asp(GTC)_1
NC_037075.1	tRNAscan-SE	tRNA	26504	26587	.	+	.	ID=tRNA:Ser(GCT)_1;Name=Ser(GCT)_1
NC_037075.1	tRNAscan-SE	tRNA	26592	26663	.	+	.	ID=tRNA:Asn(GTT)_1;Name=Asn(GTT)_1
NC_037075.1	MFAnnot	gene	26707	28634	.	+	.	ID=gene:cox3;Name=cox3
NC_037075.1	MFAnnot	mRNA	26707	28634	.	+	.	ID=mRNA:cox3;Name=cox3;Parent=gene:cox3
NC_037075.1	MFAnnot	CDS	26707	26925	.	+	.	ID=CDS:cox3;Parent=mRNA:cox3
NC_037075.1	MFAnnot	exon	26707	26925	.	+	.	ID=exon:cox3;Parent=mRNA:cox3
NC_037075.1	MFAnnot	gene	26935	27843	.	+	.	ID=gene:TasB_orf305;Name=TasB_orf305
NC_037075.1	MFAnnot	mRNA	26935	27843	.	+	.	ID=mRNA:TasB_orf305;Name=TasB_orf305;Parent=gene:TasB_orf305
NC_037075.1	MFAnnot	CDS	26935	27843	.	+	.	ID=CDS:TasB_orf305;Parent=mRNA:TasB_orf305
NC_037075.1	MFAnnot	exon	26935	27843	.	+	.	ID=exon:TasB_orf305;Parent=mRNA:TasB_orf305
NC_037075.1	MFAnnot	CDS	28044	28634	.	+	.	ID=CDS:cox3;Parent=mRNA:cox3
NC_037075.1	MFAnnot	exon	28044	28634	.	+	.	ID=exon:cox3;Parent=mRNA:cox3
NC_037075.1	tRNAscan-SE	tRNA	28686	28756	.	+	.	ID=tRNA:Gly(TCC)_1;Name=Gly(TCC)_1
NC_037075.1	MFAnnot	gene	28878	29729	.	+	.	ID=gene:nad6;Name=nad6
NC_037075.1	MFAnnot	mRNA	28878	29729	.	+	.	ID=mRNA:nad6;Name=nad6;Parent=gene:nad6
NC_037075.1	MFAnnot	CDS	28878	29729	.	+	.	ID=CDS:nad6;Parent=mRNA:nad6
NC_037075.1	MFAnnot	exon	28878	29729	.	+	.	ID=exon:nad6;Parent=mRNA:nad6

## Sheet: 03.FT101
Supplementary Table S3 (continued)
Seqid	Source	Type	Start	End	Score	Strand	Phase	Attributes
CP084950.1	MFAnnot	gene	84	1541	.	+	.	ID=gene:nad4;Name=nad4
CP084950.1	MFAnnot	mRNA	84	1541	.	+	.	ID=mRNA:nad4;Name=nad4;Parent=gene:nad4
CP084950.1	MFAnnot	CDS	84	1541	.	+	.	ID=CDS:nad4;Parent=mRNA:nad4
CP084950.1	MFAnnot	exon	84	1541	.	+	.	ID=exon:nad4;Parent=mRNA:nad4
CP084950.1	tRNAscan-SE	tRNA	1672	1740	.	+	.	ID=tRNA:Phe(AAA)_1;Name=Phe(AAA)_1
CP084950.1	mitos	gene	1815	1943	.	+	.	ID=gene:nad4_1;Name=nad4_1
CP084950.1	mitos	mRNA	1815	1943	.	+	.	ID=mRNA:nad4_1;Name=nad4_1;Parent=gene:nad4_1
CP084950.1	mitos	CDS	1815	1943	.	+	.	ID=CDS:nad4_1;Parent=mRNA:nad4_1
CP084950.1	mitos	exon	1815	1943	.	+	.	ID=exon:nad4_1;Parent=mRNA:nad4_1
CP084950.1	MFAnnot	gene	1984	2130	.	+	.	ID=gene:atp8;Name=atp8
CP084950.1	MFAnnot	mRNA	1984	2130	.	+	.	ID=mRNA:atp8;Name=atp8;Parent=gene:atp8
CP084950.1	MFAnnot	CDS	1984	2130	.	+	.	ID=CDS:atp8;Parent=mRNA:atp8
CP084950.1	MFAnnot	exon	1984	2130	.	+	.	ID=exon:atp8;Parent=mRNA:atp8
CP084950.1	MFAnnot	gene	2311	3093	.	+	.	ID=gene:atp6;Name=atp6
CP084950.1	MFAnnot	mRNA	2311	3093	.	+	.	ID=mRNA:atp6;Name=atp6;Parent=gene:atp6
CP084950.1	MFAnnot	CDS	2311	3093	.	+	.	ID=CDS:atp6;Parent=mRNA:atp6
CP084950.1	MFAnnot	exon	2311	3093	.	+	.	ID=exon:atp6;Parent=mRNA:atp6
CP084950.1	mitfi	rRNA	3446	4944	.	+	.	ID=rRNA:rns;Name=rns
CP084950.1	tRNAscan-SE	tRNA	4988	5071	.	+	.	ID=tRNA:Tyr(GTA)_1;Name=Tyr(GTA)_1
CP084950.1	tRNAscan-SE	tRNA	5160	5233	.	+	.	ID=tRNA:Asp(GTC)_1;Name=Asp(GTC)_1
CP084950.1	tRNAscan-SE	tRNA	5239	5322	.	+	.	ID=tRNA:Ser(GCT)_1;Name=Ser(GCT)_1
CP084950.1	tRNAscan-SE	tRNA	5327	5398	.	+	.	ID=tRNA:Asn(GTT)_1;Name=Asn(GTT)_1
CP084950.1	MFAnnot	gene	5561	6250	.	+	.	ID=gene:cox3;Name=cox3
CP084950.1	MFAnnot	mRNA	5561	6250	.	+	.	ID=mRNA:cox3;Name=cox3;Parent=gene:cox3
CP084950.1	MFAnnot	CDS	5561	6250	.	+	.	ID=CDS:cox3;Parent=mRNA:cox3
CP084950.1	MFAnnot	exon	5561	6250	.	+	.	ID=exon:cox3;Parent=mRNA:cox3
CP084950.1	tRNAscan-SE	tRNA	6306	6376	.	+	.	ID=tRNA:Gly(TCC)_1;Name=Gly(TCC)_1
CP084950.1	MFAnnot	gene	6498	7250	.	+	.	ID=gene:nad6;Name=nad6
CP084950.1	MFAnnot	mRNA	6498	7250	.	+	.	ID=mRNA:nad6;Name=nad6;Parent=gene:nad6
CP084950.1	MFAnnot	CDS	6498	7250	.	+	.	ID=CDS:nad6;Parent=mRNA:nad6
CP084950.1	MFAnnot	exon	6498	7250	.	+	.	ID=exon:nad6;Parent=mRNA:nad6
CP084950.1	tRNAscan-SE	tRNA	7521	7592	.	+	.	ID=tRNA:Ile(GAT)_1;Name=Ile(GAT)_1
CP084950.1	tRNAscan-SE	tRNA	7666	7752	.	+	.	ID=tRNA:Ser(TGA)_1;Name=Ser(TGA)_1
CP084950.1	tRNAscan-SE	tRNA	7761	7832	.	+	.	ID=tRNA:Sup(TCA)_1;Name=Sup(TCA)_1
CP084950.1	tRNAscan-SE	tRNA	7886	7957	.	+	.	ID=tRNA:Pro(TGG)_1;Name=Pro(TGG)_1
CP084950.1	mitfi	rRNA	8149	12824	.	+	.	ID=rRNA:rnl;Name=rnl
CP084950.1	mitfi	intron	10475	12222	.	+	.	ID=rRNA:rnl;Name=rnl
CP084950.1	MFAnnot	gene	10808	12187	.	+	.	ID=gene:rps3;Name=rps3
CP084950.1	MFAnnot	mRNA	10808	12187	.	+	.	ID=mRNA:rps3;Name=rps3;Parent=gene:rps3
CP084950.1	MFAnnot	CDS	10808	12187	.	+	.	ID=CDS:rps3;Parent=mRNA:rps3
CP084950.1	MFAnnot	exon	10808	12187	.	+	.	ID=exon:rps3;Parent=mRNA:rps3
CP084950.1	tRNAscan-SE	tRNA	12853	12923	.	+	.	ID=tRNA:Thr(TGT)_1;Name=Thr(TGT)_1
CP084950.1	tRNAscan-SE	tRNA	12929	13001	.	+	.	ID=tRNA:Glu(TTC)_1;Name=Glu(TTC)_1
CP084950.1	tRNAscan-SE	tRNA	13002	13072	.	+	.	ID=tRNA:Met(CAT)_1;Name=Met(CAT)_1
CP084950.1	tRNAscan-SE	tRNA	13214	13286	.	+	.	ID=tRNA:Met(CAT)_2;Name=Met(CAT)_2
CP084950.1	tRNAscan-SE	tRNA	13291	13373	.	+	.	ID=tRNA:Leu(TAA)_1;Name=Leu(TAA)_1
CP084950.1	tRNAscan-SE	tRNA	13457	13528	.	+	.	ID=tRNA:Ala(TGC)_1;Name=Ala(TGC)_1
CP084950.1	tRNAscan-SE	tRNA	13534	13606	.	+	.	ID=tRNA:Phe(GAA)_1;Name=Phe(GAA)_1
CP084950.1	tRNAscan-SE	tRNA	13607	13679	.	+	.	ID=tRNA:Lys(TTT)_1;Name=Lys(TTT)_1
CP084950.1	mitfi	tRNA	13839	13907	.	+	.	ID=tRNA:trnH_1;Name=trnH_1
CP084950.1	tRNAscan-SE	tRNA	14074	14156	.	+	.	ID=tRNA:Leu(TAG)_1;Name=Leu(TAG)_1
CP084950.1	tRNAscan-SE	tRNA	14457	14529	.	+	.	ID=tRNA:Gln(TTG)_1;Name=Gln(TTG)_1
CP084950.1	mitfi	tRNA	14636	14691	.	+	.	ID=tRNA:trnQ_1;Name=trnQ_1
CP084950.1	tRNAscan-SE	tRNA	14719	14791	.	+	.	ID=tRNA:His(GTG)_1;Name=His(GTG)_1
CP084950.1	tRNAscan-SE	tRNA	14955	15026	.	+	.	ID=tRNA:Met(CAT)_3;Name=Met(CAT)_3
CP084950.1	MFAnnot	gene	15150	16817	.	+	.	ID=gene:nad2;Name=nad2
CP084950.1	MFAnnot	mRNA	15150	16817	.	+	.	ID=mRNA:nad2;Name=nad2;Parent=gene:nad2
CP084950.1	MFAnnot	CDS	15150	16817	.	+	.	ID=CDS:nad2;Parent=mRNA:nad2
CP084950.1	MFAnnot	exon	15150	16817	.	+	.	ID=exon:nad2;Parent=mRNA:nad2
CP084950.1	MFAnnot	gene	16818	17231	.	+	.	ID=gene:nad3;Name=nad3
CP084950.1	MFAnnot	mRNA	16818	17231	.	+	.	ID=mRNA:nad3;Name=nad3;Parent=gene:nad3
CP084950.1	MFAnnot	CDS	16818	17231	.	+	.	ID=CDS:nad3;Parent=mRNA:nad3
CP084950.1	MFAnnot	exon	16818	17231	.	+	.	ID=exon:nad3;Parent=mRNA:nad3
CP084950.1	MFAnnot	gene	17427	17651	.	+	.	ID=gene:atp9;Name=atp9
CP084950.1	MFAnnot	mRNA	17427	17651	.	+	.	ID=mRNA:atp9;Name=atp9;Parent=gene:atp9
CP084950.1	MFAnnot	CDS	17427	17651	.	+	.	ID=CDS:atp9;Parent=mRNA:atp9
CP084950.1	MFAnnot	exon	17427	17651	.	+	.	ID=exon:atp9;Parent=mRNA:atp9
CP084950.1	MFAnnot	gene	17820	18569	.	+	.	ID=gene:cox2;Name=cox2
CP084950.1	MFAnnot	mRNA	17820	18569	.	+	.	ID=mRNA:cox2;Name=cox2;Parent=gene:cox2
CP084950.1	MFAnnot	CDS	17820	18569	.	+	.	ID=CDS:cox2;Parent=mRNA:cox2
CP084950.1	MFAnnot	exon	17820	18569	.	+	.	ID=exon:cox2;Parent=mRNA:cox2
CP084950.1	tRNAscan-SE	tRNA	18671	18741	.	+	.	ID=tRNA:Arg(ACG)_1;Name=Arg(ACG)_1
CP084950.1	MFAnnot	gene	18880	20169	.	+	.	ID=gene:nad4L;Name=nad4L
CP084950.1	MFAnnot	mRNA	18880	20169	.	+	.	ID=mRNA:nad4L;Name=nad4L;Parent=gene:nad4L
CP084950.1	MFAnnot	CDS	18880	20169	.	+	.	ID=CDS:nad4L;Parent=mRNA:nad4L
CP084950.1	MFAnnot	exon	18880	20169	.	+	.	ID=exon:nad4L;Parent=mRNA:nad4L
CP084950.1	MFAnnot	gene	20624	22684	.	+	.	ID=gene:nad5;Name=nad5
CP084950.1	MFAnnot	mRNA	20624	22684	.	+	.	ID=mRNA:nad5;Name=nad5;Parent=gene:nad5
CP084950.1	MFAnnot	CDS	20624	22684	.	+	.	ID=CDS:nad5;Parent=mRNA:nad5
CP084950.1	MFAnnot	exon	20624	22684	.	+	.	ID=exon:nad5;Parent=mRNA:nad5
CP084950.1	MFAnnot	gene	22689	23327	.	+	.	ID=gene:TasF_orf212;Name=TasF_orf212
CP084950.1	MFAnnot	mRNA	22689	23327	.	+	.	ID=mRNA:TasF_orf212;Name=TasF_orf212;Parent=gene:TasF_orf212
CP084950.1	MFAnnot	CDS	22689	23327	.	+	.	ID=CDS:TasF_orf212;Parent=mRNA:TasF_orf212
CP084950.1	MFAnnot	exon	22689	23327	.	+	.	ID=exon:TasF_orf212;Parent=mRNA:TasF_orf212
CP084950.1	MFAnnot	gene	23573	24742	.	+	.	ID=gene:cob;Name=cob
CP084950.1	MFAnnot	mRNA	23573	24742	.	+	.	ID=mRNA:cob;Name=cob;Parent=gene:cob
CP084950.1	MFAnnot	CDS	23573	24742	.	+	.	ID=CDS:cob;Parent=mRNA:cob
CP084950.1	MFAnnot	exon	23573	24742	.	+	.	ID=exon:cob;Parent=mRNA:cob
CP084950.1	tRNAscan-SE	tRNA	24795	24868	.	+	.	ID=tRNA:Cys(GCA)_1;Name=Cys(GCA)_1
CP084950.1	MFAnnot	gene	25397	28477	.	+	.	ID=gene:cox1;Name=cox1
CP084950.1	MFAnnot	mRNA	25397	28477	.	+	.	ID=mRNA:cox1;Name=cox1;Parent=gene:cox1
CP084950.1	MFAnnot	CDS	25397	26677	.	+	.	ID=CDS:cox1;Parent=mRNA:cox1
CP084950.1	MFAnnot	exon	25397	26677	.	+	.	ID=exon:cox1;Parent=mRNA:cox1
CP084950.1	MFAnnot	gene	27217	28152	.	+	.	ID=gene:TasF_orf311;Name=TasF_orf311
CP084950.1	MFAnnot	mRNA	27217	28152	.	+	.	ID=mRNA:TasF_orf311;Name=TasF_orf311;Parent=gene:TasF_orf311
CP084950.1	MFAnnot	CDS	27217	28152	.	+	.	ID=CDS:TasF_orf311;Parent=mRNA:TasF_orf311
CP084950.1	MFAnnot	exon	27217	28152	.	+	.	ID=exon:TasF_orf311;Parent=mRNA:TasF_orf311
CP084950.1	MFAnnot	CDS	28172	28477	.	+	.	ID=CDS:cox1;Parent=mRNA:cox1
CP084950.1	MFAnnot	exon	28172	28477	.	+	.	ID=exon:cox1;Parent=mRNA:cox1
CP084950.1	tRNAscan-SE	tRNA	28611	28681	.	+	.	ID=tRNA:Arg(TCT)_1;Name=Arg(TCT)_1
CP084950.1	MFAnnot	gene	29118	30227	.	+	.	ID=gene:nad1;Name=nad1
CP084950.1	MFAnnot	mRNA	29118	30227	.	+	.	ID=mRNA:nad1;Name=nad1;Parent=gene:nad1
CP084950.1	MFAnnot	CDS	29118	30227	.	+	.	ID=CDS:nad1;Parent=mRNA:nad1
CP084950.1	MFAnnot	exon	29118	30227	.	+	.	ID=exon:nad1;Parent=mRNA:nad1

## Sheet: 04.TatA
Supplementary Table S3 (continued)
Seqid	Source	Type	Start	End	Score	Strand	Phase	Attributes
MN125601.1	tRNAscan-SE	tRNA	101	171	.	+	.	ID=tRNA:Arg(ACG)_1;Name=Arg(ACG)_1
MN125601.1	MFAnnot	gene	292	561	.	+	.	ID=gene:nad4L;Name=nad4L
MN125601.1	MFAnnot	mRNA	292	561	.	+	.	ID=mRNA:nad4L;Name=nad4L;Parent=gene:nad4L
MN125601.1	MFAnnot	CDS	292	561	.	+	.	ID=CDS:nad4L;Parent=mRNA:nad4L
MN125601.1	MFAnnot	exon	292	561	.	+	.	ID=exon:nad4L;Parent=mRNA:nad4L
MN125601.1	MFAnnot	gene	561	2627	.	+	.	ID=gene:nad5;Name=nad5
MN125601.1	MFAnnot	mRNA	561	2627	.	+	.	ID=mRNA:nad5;Name=nad5;Parent=gene:nad5
MN125601.1	MFAnnot	CDS	561	2627	.	+	.	ID=CDS:nad5;Parent=mRNA:nad5
MN125601.1	MFAnnot	exon	561	2627	.	+	.	ID=exon:nad5;Parent=mRNA:nad5
MN125601.1	MFAnnot	gene	2881	3228	.	+	.	ID=gene:TatA_orf115;Name=TatA_orf115
MN125601.1	MFAnnot	mRNA	2881	3228	.	+	.	ID=mRNA:TatA_orf115;Name=TatA_orf115;Parent=gene:TatA_orf115
MN125601.1	MFAnnot	CDS	2881	3228	.	+	.	ID=CDS:TatA_orf115;Parent=mRNA:TatA_orf115
MN125601.1	MFAnnot	exon	2881	3228	.	+	.	ID=exon:TatA_orf115;Parent=mRNA:TatA_orf115
MN125601.1	MFAnnot	gene	3498	6182	.	+	.	ID=gene:cob;Name=cob
MN125601.1	MFAnnot	mRNA	3498	6182	.	+	.	ID=mRNA:cob;Name=cob;Parent=gene:cob
MN125601.1	MFAnnot	CDS	3498	4003	.	+	.	ID=CDS:cob;Parent=mRNA:cob
MN125601.1	MFAnnot	exon	3498	4003	.	+	.	ID=exon:cob;Parent=mRNA:cob
MN125601.1	MFAnnot	gene	4035	4967	.	+	.	ID=gene:TatA_orf320;Name=TatA_orf320
MN125601.1	MFAnnot	mRNA	4035	4967	.	+	.	ID=mRNA:TatA_orf320;Name=TatA_orf320;Parent=gene:TatA_orf320
MN125601.1	MFAnnot	CDS	4035	4967	.	+	.	ID=CDS:TatA_orf320;Parent=mRNA:TatA_orf320
MN125601.1	MFAnnot	exon	4035	4967	.	+	.	ID=exon:TatA_orf320;Parent=mRNA:TatA_orf320
MN125601.1	MFAnnot	CDS	5064	5380	.	+	.	ID=CDS:cob;Parent=mRNA:cob
MN125601.1	MFAnnot	exon	5064	5380	.	+	.	ID=exon:cob;Parent=mRNA:cob
MN125601.1	MFAnnot	CDS	5836	6182	.	+	.	ID=CDS:cob;Parent=mRNA:cob
MN125601.1	MFAnnot	exon	5836	6182	.	+	.	ID=exon:cob;Parent=mRNA:cob
MN125601.1	tRNAscan-SE	tRNA	6235	6308	.	+	.	ID=tRNA:Cys(GCA)_1;Name=Cys(GCA)_1
MN125601.1	MFAnnot	gene	6801	9672	.	+	.	ID=gene:cox1;Name=cox1
MN125601.1	MFAnnot	mRNA	6801	9672	.	+	.	ID=mRNA:cox1;Name=cox1;Parent=gene:cox1
MN125601.1	MFAnnot	CDS	6801	7863	.	+	.	ID=CDS:cox1;Parent=mRNA:cox1
MN125601.1	MFAnnot	exon	6801	7863	.	+	.	ID=exon:cox1;Parent=mRNA:cox1
MN125601.1	MFAnnot	gene	7866	9131	.	+	.	ID=gene:TatA_giy;Name=TatA_giy
MN125601.1	MFAnnot	mRNA	7866	9131	.	+	.	ID=mRNA:TatA_giy;Name=TatA_giy;Parent=gene:TatA_giy
MN125601.1	MFAnnot	CDS	7866	9131	.	+	.	ID=CDS:TatA_giy;Parent=mRNA:TatA_giy
MN125601.1	MFAnnot	exon	7866	9131	.	+	.	ID=exon:TatA_giy;Parent=mRNA:TatA_giy
MN125601.1	MFAnnot	CDS	9143	9672	.	+	.	ID=CDS:cox1;Parent=mRNA:cox1
MN125601.1	MFAnnot	exon	9143	9672	.	+	.	ID=exon:cox1;Parent=mRNA:cox1
MN125601.1	tRNAscan-SE	tRNA	9830	9900	.	+	.	ID=tRNA:Arg(TCT)_1;Name=Arg(TCT)_1
MN125601.1	MFAnnot	gene	10326	11435	.	+	.	ID=gene:nad1;Name=nad1
MN125601.1	MFAnnot	mRNA	10326	11435	.	+	.	ID=mRNA:nad1;Name=nad1;Parent=gene:nad1
MN125601.1	MFAnnot	CDS	10326	11435	.	+	.	ID=CDS:nad1;Parent=mRNA:nad1
MN125601.1	MFAnnot	exon	10326	11435	.	+	.	ID=exon:nad1;Parent=mRNA:nad1
MN125601.1	MFAnnot	gene	11647	13104	.	+	.	ID=gene:nad4;Name=nad4
MN125601.1	MFAnnot	mRNA	11647	13104	.	+	.	ID=mRNA:nad4;Name=nad4;Parent=gene:nad4
MN125601.1	MFAnnot	CDS	11647	13104	.	+	.	ID=CDS:nad4;Parent=mRNA:nad4
MN125601.1	MFAnnot	exon	11647	13104	.	+	.	ID=exon:nad4;Parent=mRNA:nad4
MN125601.1	tRNAscan-SE	tRNA	13261	13330	.	+	.	ID=tRNA:Phe(AAA)_1;Name=Phe(AAA)_1
MN125601.1	mitos	gene	13600	13722	.	+	.	ID=gene:nad4_1;Name=nad4_1
MN125601.1	mitos	mRNA	13600	13722	.	+	.	ID=mRNA:nad4_1;Name=nad4_1;Parent=gene:nad4_1
MN125601.1	mitos	CDS	13600	13722	.	+	.	ID=CDS:nad4_1;Parent=mRNA:nad4_1
MN125601.1	mitos	exon	13600	13722	.	+	.	ID=exon:nad4_1;Parent=mRNA:nad4_1
MN125601.1	MFAnnot	gene	13763	13909	.	+	.	ID=gene:atp8;Name=atp8
MN125601.1	MFAnnot	mRNA	13763	13909	.	+	.	ID=mRNA:atp8;Name=atp8;Parent=gene:atp8
MN125601.1	MFAnnot	CDS	13763	13909	.	+	.	ID=CDS:atp8;Parent=mRNA:atp8
MN125601.1	MFAnnot	exon	13763	13909	.	+	.	ID=exon:atp8;Parent=mRNA:atp8
MN125601.1	MFAnnot	gene	14161	14943	.	+	.	ID=gene:atp6;Name=atp6
MN125601.1	MFAnnot	mRNA	14161	14943	.	+	.	ID=mRNA:atp6;Name=atp6;Parent=gene:atp6
MN125601.1	MFAnnot	CDS	14161	14943	.	+	.	ID=CDS:atp6;Parent=mRNA:atp6
MN125601.1	MFAnnot	exon	14161	14943	.	+	.	ID=exon:atp6;Parent=mRNA:atp6
MN125601.1	mitfi	rRNA	15514	17017	.	+	.	ID=rRNA:rns;Name=rns
MN125601.1	tRNAscan-SE	tRNA	17061	17144	.	+	.	ID=tRNA:Tyr(GTA)_1;Name=Tyr(GTA)_1
MN125601.1	tRNAscan-SE	tRNA	17253	17326	.	+	.	ID=tRNA:Asp(GTC)_1;Name=Asp(GTC)_1
MN125601.1	tRNAscan-SE	tRNA	17332	17415	.	+	.	ID=tRNA:Ser(GCT)_1;Name=Ser(GCT)_1
MN125601.1	tRNAscan-SE	tRNA	17420	17491	.	+	.	ID=tRNA:Asn(GTT)_1;Name=Asn(GTT)_1
MN125601.1	MFAnnot	gene	17536	18345	.	+	.	ID=gene:cox3;Name=cox3
MN125601.1	MFAnnot	mRNA	17536	18345	.	+	.	ID=mRNA:cox3;Name=cox3;Parent=gene:cox3
MN125601.1	MFAnnot	CDS	17536	18345	.	+	.	ID=CDS:cox3;Parent=mRNA:cox3
MN125601.1	MFAnnot	exon	17536	18345	.	+	.	ID=exon:cox3;Parent=mRNA:cox3
MN125601.1	tRNAscan-SE	tRNA	18432	18502	.	+	.	ID=tRNA:Gly(TCC)_1;Name=Gly(TCC)_1
MN125601.1	MFAnnot	gene	18638	19390	.	+	.	ID=gene:nad6;Name=nad6
MN125601.1	MFAnnot	mRNA	18638	19390	.	+	.	ID=mRNA:nad6;Name=nad6;Parent=gene:nad6
MN125601.1	MFAnnot	CDS	18638	19390	.	+	.	ID=CDS:nad6;Parent=mRNA:nad6
MN125601.1	MFAnnot	exon	18638	19390	.	+	.	ID=exon:nad6;Parent=mRNA:nad6
MN125601.1	tRNAscan-SE	tRNA	19629	19700	.	+	.	ID=tRNA:Ile(GAT)_1;Name=Ile(GAT)_1
MN125601.1	tRNAscan-SE	tRNA	19790	19876	.	+	.	ID=tRNA:Ser(TGA)_1;Name=Ser(TGA)_1
MN125601.1	tRNAscan-SE	tRNA	19885	19956	.	+	.	ID=tRNA:Sup(TCA)_1;Name=Sup(TCA)_1
MN125601.1	tRNAscan-SE	tRNA	20010	20081	.	+	.	ID=tRNA:Pro(TGG)_1;Name=Pro(TGG)_1
MN125601.1	mitfi	rRNA	20271	24916	.	+	.	ID=rRNA:rnl;Name=rnl
MN125601.1	mitfi	intron	22599	24312	.	+	.	ID=rRNA:rnl;Name=rnl
MN125601.1	MFAnnot	gene	22911	24278	.	+	.	ID=gene:rps3;Name=rps3
MN125601.1	MFAnnot	mRNA	22911	24278	.	+	.	ID=mRNA:rps3;Name=rps3;Parent=gene:rps3
MN125601.1	MFAnnot	CDS	22911	24278	.	+	.	ID=CDS:rps3;Parent=mRNA:rps3
MN125601.1	MFAnnot	exon	22911	24278	.	+	.	ID=exon:rps3;Parent=mRNA:rps3
MN125601.1	tRNAscan-SE	tRNA	24945	25015	.	+	.	ID=tRNA:Thr(TGT)_1;Name=Thr(TGT)_1
MN125601.1	tRNAscan-SE	tRNA	25021	25093	.	+	.	ID=tRNA:Glu(TTC)_1;Name=Glu(TTC)_1
MN125601.1	tRNAscan-SE	tRNA	25094	25164	.	+	.	ID=tRNA:Met(CAT)_1;Name=Met(CAT)_1
MN125601.1	tRNAscan-SE	tRNA	25381	25453	.	+	.	ID=tRNA:Met(CAT)_2;Name=Met(CAT)_2
MN125601.1	tRNAscan-SE	tRNA	25458	25540	.	+	.	ID=tRNA:Leu(TAA)_1;Name=Leu(TAA)_1
MN125601.1	tRNAscan-SE	tRNA	25623	25694	.	+	.	ID=tRNA:Ala(TGC)_1;Name=Ala(TGC)_1
MN125601.1	tRNAscan-SE	tRNA	25700	25772	.	+	.	ID=tRNA:Phe(GAA)_1;Name=Phe(GAA)_1
MN125601.1	tRNAscan-SE	tRNA	25773	25845	.	+	.	ID=tRNA:Lys(TTT)_1;Name=Lys(TTT)_1
MN125601.1	tRNAscan-SE	tRNA	26076	26146	.	+	.	ID=tRNA:Met(CAT)_3;Name=Met(CAT)_3
MN125601.1	mitfi	tRNA	26161	26212	.	+	.	ID=tRNA:trnL2_1_1;Name=trnL2_1_1
MN125601.1	tRNAscan-SE	tRNA	26354	26436	.	+	.	ID=tRNA:Leu(TAG)_1;Name=Leu(TAG)_1
MN125601.1	mitfi	tRNA	27565	27645	.	+	.	ID=tRNA:trnL1_1_1;Name=trnL1_1_1
MN125601.1	tRNAscan-SE	tRNA	28475	28547	.	+	.	ID=tRNA:Gln(TTG)_1;Name=Gln(TTG)_1
MN125601.1	mitfi	tRNA	28781	28836	.	+	.	ID=tRNA:trnQ_1_1;Name=trnQ_1_1
MN125601.1	tRNAscan-SE	tRNA	28862	28934	.	+	.	ID=tRNA:His(GTG)_1;Name=His(GTG)_1
MN125601.1	tRNAscan-SE	tRNA	29094	29165	.	+	.	ID=tRNA:Met(CAT)_4;Name=Met(CAT)_4
MN125601.1	MFAnnot	gene	29342	31009	.	+	.	ID=gene:nad2;Name=nad2
MN125601.1	MFAnnot	mRNA	29342	31009	.	+	.	ID=mRNA:nad2;Name=nad2;Parent=gene:nad2
MN125601.1	MFAnnot	CDS	29342	31009	.	+	.	ID=CDS:nad2;Parent=mRNA:nad2
MN125601.1	MFAnnot	exon	29342	31009	.	+	.	ID=exon:nad2;Parent=mRNA:nad2
MN125601.1	MFAnnot	gene	31010	31423	.	+	.	ID=gene:nad3;Name=nad3
MN125601.1	MFAnnot	mRNA	31010	31423	.	+	.	ID=mRNA:nad3;Name=nad3;Parent=gene:nad3
MN125601.1	MFAnnot	CDS	31010	31423	.	+	.	ID=CDS:nad3;Parent=mRNA:nad3
MN125601.1	MFAnnot	exon	31010	31423	.	+	.	ID=exon:nad3;Parent=mRNA:nad3
MN125601.1	MFAnnot	gene	31610	31834	.	+	.	ID=gene:atp9;Name=atp9
MN125601.1	MFAnnot	mRNA	31610	31834	.	+	.	ID=mRNA:atp9;Name=atp9;Parent=gene:atp9
MN125601.1	MFAnnot	CDS	31610	31834	.	+	.	ID=CDS:atp9;Parent=mRNA:atp9
MN125601.1	MFAnnot	exon	31610	31834	.	+	.	ID=exon:atp9;Parent=mRNA:atp9
MN125601.1	MFAnnot	gene	32009	32758	.	+	.	ID=gene:cox2;Name=cox2
MN125601.1	MFAnnot	mRNA	32009	32758	.	+	.	ID=mRNA:cox2;Name=cox2;Parent=gene:cox2
MN125601.1	MFAnnot	CDS	32009	32758	.	+	.	ID=CDS:cox2;Parent=mRNA:cox2
MN125601.1	MFAnnot	exon	32009	32758	.	+	.	ID=exon:cox2;Parent=mRNA:cox2

## Sheet: 05.TatP
Supplementary Table S3 (continued)
Seqid	Source	Type	Start	End	Score	Strand	Phase	Attributes
CP084942.1	MFAnnot	gene	1	1458	.	+	.	ID=gene:nad4;Name=nad4
CP084942.1	MFAnnot	mRNA	1	1458	.	+	.	ID=mRNA:nad4;Name=nad4;Parent=gene:nad4
CP084942.1	MFAnnot	CDS	1	1458	.	+	.	ID=CDS:nad4;Parent=mRNA:nad4
CP084942.1	MFAnnot	exon	1	1458	.	+	.	ID=exon:nad4;Parent=mRNA:nad4
CP084942.1	tRNAscan-SE	tRNA	1619	1688	.	+	.	ID=tRNA:Phe(AAA)_1;Name=Phe(AAA)_1
CP084942.1	mitos	gene	1783	1905	.	+	.	ID=gene:nad4_1;Name=nad4_1
CP084942.1	mitos	mRNA	1783	1905	.	+	.	ID=mRNA:nad4_1;Name=nad4_1;Parent=gene:nad4_1
CP084942.1	mitos	CDS	1783	1905	.	+	.	ID=CDS:nad4_1;Parent=mRNA:nad4_1
CP084942.1	mitos	exon	1783	1905	.	+	.	ID=exon:nad4_1;Parent=mRNA:nad4_1
CP084942.1	MFAnnot	gene	1943	2089	.	+	.	ID=gene:atp8;Name=atp8
CP084942.1	MFAnnot	mRNA	1943	2089	.	+	.	ID=mRNA:atp8;Name=atp8;Parent=gene:atp8
CP084942.1	MFAnnot	CDS	1943	2089	.	+	.	ID=CDS:atp8;Parent=mRNA:atp8
CP084942.1	MFAnnot	exon	1943	2089	.	+	.	ID=exon:atp8;Parent=mRNA:atp8
CP084942.1	MFAnnot	gene	2280	3062	.	+	.	ID=gene:atp6;Name=atp6
CP084942.1	MFAnnot	mRNA	2280	3062	.	+	.	ID=mRNA:atp6;Name=atp6;Parent=gene:atp6
CP084942.1	MFAnnot	CDS	2280	3062	.	+	.	ID=CDS:atp6;Parent=mRNA:atp6
CP084942.1	MFAnnot	exon	2280	3062	.	+	.	ID=exon:atp6;Parent=mRNA:atp6
CP084942.1	tRNAscan-SE	tRNA	3167	3236	.	+	.	ID=tRNA:Phe(AAA)_2;Name=Phe(AAA)_2
CP084942.1	mitfi	rRNA	3680	5180	.	+	.	ID=rRNA:rns;Name=rns
CP084942.1	tRNAscan-SE	tRNA	5224	5307	.	+	.	ID=tRNA:Tyr(GTA)_1;Name=Tyr(GTA)_1
CP084942.1	tRNAscan-SE	tRNA	5416	5489	.	+	.	ID=tRNA:Asp(GTC)_1;Name=Asp(GTC)_1
CP084942.1	tRNAscan-SE	tRNA	5495	5578	.	+	.	ID=tRNA:Ser(GCT)_1;Name=Ser(GCT)_1
CP084942.1	tRNAscan-SE	tRNA	5583	5654	.	+	.	ID=tRNA:Asn(GTT)_1;Name=Asn(GTT)_1
CP084942.1	MFAnnot	gene	5698	6507	.	+	.	ID=gene:cox3;Name=cox3
CP084942.1	MFAnnot	mRNA	5698	6507	.	+	.	ID=mRNA:cox3;Name=cox3;Parent=gene:cox3
CP084942.1	MFAnnot	CDS	5698	6507	.	+	.	ID=CDS:cox3;Parent=mRNA:cox3
CP084942.1	MFAnnot	exon	5698	6507	.	+	.	ID=exon:cox3;Parent=mRNA:cox3
CP084942.1	tRNAscan-SE	tRNA	6593	6663	.	+	.	ID=tRNA:Gly(TCC)_1;Name=Gly(TCC)_1
CP084942.1	MFAnnot	gene	6805	7557	.	+	.	ID=gene:nad6;Name=nad6
CP084942.1	MFAnnot	mRNA	6805	7557	.	+	.	ID=mRNA:nad6;Name=nad6;Parent=gene:nad6
CP084942.1	MFAnnot	CDS	6805	7557	.	+	.	ID=CDS:nad6;Parent=mRNA:nad6
CP084942.1	MFAnnot	exon	6805	7557	.	+	.	ID=exon:nad6;Parent=mRNA:nad6
CP084942.1	tRNAscan-SE	tRNA	7629	7700	.	+	.	ID=tRNA:Ile(GAT)_1;Name=Ile(GAT)_1
CP084942.1	tRNAscan-SE	tRNA	7825	7911	.	+	.	ID=tRNA:Ser(TGA)_1;Name=Ser(TGA)_1
CP084942.1	tRNAscan-SE	tRNA	7920	7991	.	+	.	ID=tRNA:Sup(TCA)_1;Name=Sup(TCA)_1
CP084942.1	tRNAscan-SE	tRNA	8045	8116	.	+	.	ID=tRNA:Pro(TGG)_1;Name=Pro(TGG)_1
CP084942.1	mitfi	rRNA	8294	12915	.	+	.	ID=rRNA:rnl;Name=rnl
CP084942.1	mitfi	intron	10618	12311	.	+	.	ID=rRNA:rnl;Name=rnl
CP084942.1	MFAnnot	gene	10928	11329	.	+	.	ID=gene:rps3_1;Name=rps3_1
CP084942.1	MFAnnot	mRNA	10928	11329	.	+	.	ID=mRNA:rps3_1;Name=rps3_1;Parent=gene:rps3_1
CP084942.1	MFAnnot	CDS	10928	11329	.	+	.	ID=CDS:rps3_1;Parent=mRNA:rps3_1
CP084942.1	MFAnnot	exon	10928	11329	.	+	.	ID=exon:rps3_1;Parent=mRNA:rps3_1
CP084942.1	MFAnnot	gene	11597	12277	.	+	.	ID=gene:rps3_2;Name=rps3_2
CP084942.1	MFAnnot	mRNA	11597	12277	.	+	.	ID=mRNA:rps3_2;Name=rps3_2;Parent=gene:rps3_2
CP084942.1	MFAnnot	CDS	11597	12277	.	+	.	ID=CDS:rps3_2;Parent=mRNA:rps3_2
CP084942.1	MFAnnot	exon	11597	12277	.	+	.	ID=exon:rps3_2;Parent=mRNA:rps3_2
CP084942.1	tRNAscan-SE	tRNA	12944	13014	.	+	.	ID=tRNA:Thr(TGT)_1;Name=Thr(TGT)_1
CP084942.1	tRNAscan-SE	tRNA	13020	13092	.	+	.	ID=tRNA:Glu(TTC)_1;Name=Glu(TTC)_1
CP084942.1	tRNAscan-SE	tRNA	13093	13163	.	+	.	ID=tRNA:Met(CAT)_1;Name=Met(CAT)_1
CP084942.1	tRNAscan-SE	tRNA	13353	13425	.	+	.	ID=tRNA:Met(CAT)_2;Name=Met(CAT)_2
CP084942.1	tRNAscan-SE	tRNA	13430	13512	.	+	.	ID=tRNA:Leu(TAA)_1;Name=Leu(TAA)_1
CP084942.1	tRNAscan-SE	tRNA	13594	13665	.	+	.	ID=tRNA:Ala(TGC)_1;Name=Ala(TGC)_1
CP084942.1	tRNAscan-SE	tRNA	13671	13743	.	+	.	ID=tRNA:Phe(GAA)_1;Name=Phe(GAA)_1
CP084942.1	tRNAscan-SE	tRNA	13744	13816	.	+	.	ID=tRNA:Lys(TTT)_1;Name=Lys(TTT)_1
CP084942.1	tRNAscan-SE	tRNA	14016	14086	.	+	.	ID=tRNA:Met(CAT)_3;Name=Met(CAT)_3
CP084942.1	mitfi	tRNA	14106	14177	.	+	.	ID=tRNA:trnL2_1_1;Name=trnL2_1_1
CP084942.1	tRNAscan-SE	tRNA	14297	14379	.	+	.	ID=tRNA:Leu(TAG)_1;Name=Leu(TAG)_1
CP084942.1	MFAnnot	gene	14760	15224	.	+	.	ID=gene:TatP_orf154;Name=TatP_orf154
CP084942.1	MFAnnot	mRNA	14760	15224	.	+	.	ID=mRNA:TatP_orf154;Name=TatP_orf154;Parent=gene:TatP_orf154
CP084942.1	MFAnnot	CDS	14760	15224	.	+	.	ID=CDS:TatP_orf154;Parent=mRNA:TatP_orf154
CP084942.1	MFAnnot	exon	14760	15224	.	+	.	ID=exon:TatP_orf154;Parent=mRNA:TatP_orf154
CP084942.1	tRNAscan-SE	tRNA	15872	15944	.	+	.	ID=tRNA:Gln(TTG)_1;Name=Gln(TTG)_1
CP084942.1	mitfi	tRNA	16066	16121	.	+	.	ID=tRNA:trnQ_1_1;Name=trnQ_1_1
CP084942.1	tRNAscan-SE	tRNA	16147	16219	.	+	.	ID=tRNA:His(GTG)_1;Name=His(GTG)_1
CP084942.1	tRNAscan-SE	tRNA	16385	16456	.	+	.	ID=tRNA:Met(CAT)_4;Name=Met(CAT)_4
CP084942.1	MFAnnot	gene	16633	18300	.	+	.	ID=gene:nad2;Name=nad2
CP084942.1	MFAnnot	mRNA	16633	18300	.	+	.	ID=mRNA:nad2;Name=nad2;Parent=gene:nad2
CP084942.1	MFAnnot	CDS	16633	18300	.	+	.	ID=CDS:nad2;Parent=mRNA:nad2
CP084942.1	MFAnnot	exon	16633	18300	.	+	.	ID=exon:nad2;Parent=mRNA:nad2
CP084942.1	MFAnnot	gene	18301	18714	.	+	.	ID=gene:nad3;Name=nad3
CP084942.1	MFAnnot	mRNA	18301	18714	.	+	.	ID=mRNA:nad3;Name=nad3;Parent=gene:nad3
CP084942.1	MFAnnot	CDS	18301	18714	.	+	.	ID=CDS:nad3;Parent=mRNA:nad3
CP084942.1	MFAnnot	exon	18301	18714	.	+	.	ID=exon:nad3;Parent=mRNA:nad3
CP084942.1	MFAnnot	gene	18901	19125	.	+	.	ID=gene:atp9;Name=atp9
CP084942.1	MFAnnot	mRNA	18901	19125	.	+	.	ID=mRNA:atp9;Name=atp9;Parent=gene:atp9
CP084942.1	MFAnnot	CDS	18901	19125	.	+	.	ID=CDS:atp9;Parent=mRNA:atp9
CP084942.1	MFAnnot	exon	18901	19125	.	+	.	ID=exon:atp9;Parent=mRNA:atp9
CP084942.1	MFAnnot	gene	19301	20050	.	+	.	ID=gene:cox2;Name=cox2
CP084942.1	MFAnnot	mRNA	19301	20050	.	+	.	ID=mRNA:cox2;Name=cox2;Parent=gene:cox2
CP084942.1	MFAnnot	CDS	19301	20050	.	+	.	ID=CDS:cox2;Parent=mRNA:cox2
CP084942.1	MFAnnot	exon	19301	20050	.	+	.	ID=exon:cox2;Parent=mRNA:cox2
CP084942.1	tRNAscan-SE	tRNA	20151	20221	.	+	.	ID=tRNA:Arg(ACG)_1;Name=Arg(ACG)_1
CP084942.1	MFAnnot	gene	20335	20604	.	+	.	ID=gene:nad4L;Name=nad4L
CP084942.1	MFAnnot	mRNA	20335	20604	.	+	.	ID=mRNA:nad4L;Name=nad4L;Parent=gene:nad4L
CP084942.1	MFAnnot	CDS	20335	20604	.	+	.	ID=CDS:nad4L;Parent=mRNA:nad4L
CP084942.1	MFAnnot	exon	20335	20604	.	+	.	ID=exon:nad4L;Parent=mRNA:nad4L
CP084942.1	MFAnnot	gene	20604	22670	.	+	.	ID=gene:nad5;Name=nad5
CP084942.1	MFAnnot	mRNA	20604	22670	.	+	.	ID=mRNA:nad5;Name=nad5;Parent=gene:nad5
CP084942.1	MFAnnot	CDS	20604	22670	.	+	.	ID=CDS:nad5;Parent=mRNA:nad5
CP084942.1	MFAnnot	exon	20604	22670	.	+	.	ID=exon:nad5;Parent=mRNA:nad5
CP084942.1	MFAnnot	gene	22933	23280	.	+	.	ID=gene:TatP_orf115;Name=TatP_orf115
CP084942.1	MFAnnot	mRNA	22933	23280	.	+	.	ID=mRNA:TatP_orf115;Name=TatP_orf115;Parent=gene:TatP_orf115
CP084942.1	MFAnnot	CDS	22933	23280	.	+	.	ID=CDS:TatP_orf115;Parent=mRNA:TatP_orf115
CP084942.1	MFAnnot	exon	22933	23280	.	+	.	ID=exon:TatP_orf115;Parent=mRNA:TatP_orf115
CP084942.1	MFAnnot	gene	23562	25791	.	+	.	ID=gene:cob;Name=cob
CP084942.1	MFAnnot	mRNA	23562	25791	.	+	.	ID=mRNA:cob;Name=cob;Parent=gene:cob
CP084942.1	MFAnnot	CDS	23562	24067	.	+	.	ID=CDS:cob;Parent=mRNA:cob
CP084942.1	MFAnnot	exon	23562	24067	.	+	.	ID=exon:cob;Parent=mRNA:cob
CP084942.1	MFAnnot	gene	24099	25031	.	+	.	ID=gene:TatP_orf320;Name=TatP_orf320
CP084942.1	MFAnnot	mRNA	24099	25031	.	+	.	ID=mRNA:TatP_orf320;Name=TatP_orf320;Parent=gene:TatP_orf320
CP084942.1	MFAnnot	CDS	24099	25031	.	+	.	ID=CDS:TatP_orf320;Parent=mRNA:TatP_orf320
CP084942.1	MFAnnot	exon	24099	25031	.	+	.	ID=exon:TatP_orf320;Parent=mRNA:TatP_orf320
CP084942.1	MFAnnot	CDS	25128	25791	.	+	.	ID=CDS:cob;Parent=mRNA:cob
CP084942.1	MFAnnot	exon	25128	25791	.	+	.	ID=exon:cob;Parent=mRNA:cob
CP084942.1	tRNAscan-SE	tRNA	25844	25917	.	+	.	ID=tRNA:Cys(GCA)_1;Name=Cys(GCA)_1
CP084942.1	mitos	gene	26410	28002	.	+	.	ID=gene:cox1;Name=cox1
CP084942.1	mitos	mRNA	26410	28002	.	+	.	ID=mRNA:cox1;Name=cox1;Parent=gene:cox1
CP084942.1	mitos	CDS	26410	28002	.	+	.	ID=CDS:cox1;Parent=mRNA:cox1
CP084942.1	mitos	exon	26410	28002	.	+	.	ID=exon:cox1;Parent=mRNA:cox1
CP084942.1	tRNAscan-SE	tRNA	28160	28230	.	+	.	ID=tRNA:Arg(TCT)_1;Name=Arg(TCT)_1
CP084942.1	MFAnnot	gene	28661	29770	.	+	.	ID=gene:nad1;Name=nad1
CP084942.1	MFAnnot	mRNA	28661	29770	.	+	.	ID=mRNA:nad1;Name=nad1;Parent=gene:nad1
CP084942.1	MFAnnot	CDS	28661	29770	.	+	.	ID=CDS:nad1;Parent=mRNA:nad1
CP084942.1	MFAnnot	exon	28661	29770	.	+	.	ID=exon:nad1;Parent=mRNA:nad1

## Sheet: 06.TcoK
Supplementary Table S3 (continued)
Seqid	Source	Type	Start	End	Score	Strand	Phase	Attributes
MW525445.1	mitfi	rRNA	1	1509	.	+	.	ID=rRNA:rns;Name=rns
MW525445.1	MFAnnot	gene	2081	2215	.	+	.	ID=gene:TcoK_giy_1;Name=TcoK_giy_1
MW525445.1	MFAnnot	mRNA	2081	2215	.	+	.	ID=mRNA:TcoK_giy_1;Name=TcoK_giy_1;Parent=gene:TcoK_giy_1
MW525445.1	MFAnnot	CDS	2081	2215	.	+	.	ID=CDS:TcoK_giy_1;Parent=mRNA:TcoK_giy_1
MW525445.1	MFAnnot	exon	2081	2215	.	+	.	ID=exon:TcoK_giy_1;Parent=mRNA:TcoK_giy_1
MW525445.1	MFAnnot	gene	2216	2812	.	+	.	ID=gene:TcoK_giy_2;Name=TcoK_giy_2
MW525445.1	MFAnnot	mRNA	2216	2812	.	+	.	ID=mRNA:TcoK_giy_2;Name=TcoK_giy_2;Parent=gene:TcoK_giy_2
MW525445.1	MFAnnot	CDS	2216	2812	.	+	.	ID=CDS:TcoK_giy_2;Parent=mRNA:TcoK_giy_2
MW525445.1	MFAnnot	exon	2216	2812	.	+	.	ID=exon:TcoK_giy_2;Parent=mRNA:TcoK_giy_2
MW525445.1	tRNAscan-SE	tRNA	3071	3156	.	+	.	ID=tRNA:Tyr(GTA)_1;Name=Tyr(GTA)_1
MW525445.1	tRNAscan-SE	tRNA	3237	3310	.	+	.	ID=tRNA:Asp(GTC)_1;Name=Asp(GTC)_1
MW525445.1	MFAnnot	gene	3312	4793	.	+	.	ID=gene:TcoK_orf493;Name=TcoK_orf493
MW525445.1	MFAnnot	mRNA	3312	4793	.	+	.	ID=mRNA:TcoK_orf493;Name=TcoK_orf493;Parent=gene:TcoK_orf493
MW525445.1	MFAnnot	CDS	3312	4793	.	+	.	ID=CDS:TcoK_orf493;Parent=mRNA:TcoK_orf493
MW525445.1	MFAnnot	exon	3312	4793	.	+	.	ID=exon:TcoK_orf493;Parent=mRNA:TcoK_orf493
MW525445.1	tRNAscan-SE	tRNA	4889	4972	.	+	.	ID=tRNA:Ser(GCT)_1;Name=Ser(GCT)_1
MW525445.1	tRNAscan-SE	tRNA	4977	5048	.	+	.	ID=tRNA:Asn(GTT)_1;Name=Asn(GTT)_1
MW525445.1	MFAnnot	gene	5091	8774	.	+	.	ID=gene:cox3;Name=cox3
MW525445.1	MFAnnot	mRNA	5091	8774	.	+	.	ID=mRNA:cox3;Name=cox3;Parent=gene:cox3
MW525445.1	MFAnnot	CDS	5091	5730	.	+	.	ID=CDS:cox3;Parent=mRNA:cox3
MW525445.1	MFAnnot	exon	5091	5730	.	+	.	ID=exon:cox3;Parent=mRNA:cox3
MW525445.1	MFAnnot	gene	5796	6740	.	+	.	ID=gene:TcoK_orf335;Name=TcoK_orf335
MW525445.1	MFAnnot	mRNA	5796	6740	.	+	.	ID=mRNA:TcoK_orf335;Name=TcoK_orf335;Parent=gene:TcoK_orf335
MW525445.1	MFAnnot	CDS	5796	6740	.	+	.	ID=CDS:TcoK_orf335;Parent=mRNA:TcoK_orf335
MW525445.1	MFAnnot	exon	5796	6740	.	+	.	ID=exon:TcoK_orf335;Parent=mRNA:TcoK_orf335
MW525445.1	MFAnnot	gene	7078	8355	.	+	.	ID=gene:TcoK_orf425;Name=TcoK_orf425
MW525445.1	MFAnnot	mRNA	7078	8355	.	+	.	ID=mRNA:TcoK_orf425;Name=TcoK_orf425;Parent=gene:TcoK_orf425
MW525445.1	MFAnnot	CDS	7078	8355	.	+	.	ID=CDS:TcoK_orf425;Parent=mRNA:TcoK_orf425
MW525445.1	MFAnnot	exon	7078	8355	.	+	.	ID=exon:TcoK_orf425;Parent=mRNA:TcoK_orf425
MW525445.1	MFAnnot	CDS	8605	8774	.	+	.	ID=CDS:cox3;Parent=mRNA:cox3
MW525445.1	MFAnnot	exon	8605	8774	.	+	.	ID=exon:cox3;Parent=mRNA:cox3
MW525445.1	tRNAscan-SE	tRNA	8868	8938	.	+	.	ID=tRNA:Gly(TCC)_1;Name=Gly(TCC)_1
MW525445.1	MFAnnot	gene	9137	9898	.	+	.	ID=gene:nad6;Name=nad6
MW525445.1	MFAnnot	mRNA	9137	9898	.	+	.	ID=mRNA:nad6;Name=nad6;Parent=gene:nad6
MW525445.1	MFAnnot	CDS	9137	9898	.	+	.	ID=CDS:nad6;Parent=mRNA:nad6
MW525445.1	MFAnnot	exon	9137	9898	.	+	.	ID=exon:nad6;Parent=mRNA:nad6
MW525445.1	tRNAscan-SE	tRNA	10351	10422	.	+	.	ID=tRNA:Ile(GAT)_1;Name=Ile(GAT)_1
MW525445.1	tRNAscan-SE	tRNA	10454	10540	.	+	.	ID=tRNA:Ser(TGA)_1;Name=Ser(TGA)_1
MW525445.1	tRNAscan-SE	tRNA	10549	10620	.	+	.	ID=tRNA:Sup(TCA)_1;Name=Sup(TCA)_1
MW525445.1	MFAnnot	gene	12619	13374	.	+	.	ID=gene:TcoK_giy_3;Name=TcoK_giy_3
MW525445.1	MFAnnot	mRNA	12619	13374	.	+	.	ID=mRNA:TcoK_giy_3;Name=TcoK_giy_3;Parent=gene:TcoK_giy_3
MW525445.1	MFAnnot	CDS	12619	13374	.	+	.	ID=CDS:TcoK_giy_3;Parent=mRNA:TcoK_giy_3
MW525445.1	MFAnnot	exon	12619	13374	.	+	.	ID=exon:TcoK_giy_3;Parent=mRNA:TcoK_giy_3
MW525445.1	tRNAscan-SE	tRNA	13420	13492	.	+	.	ID=tRNA:Pro(CGG)_1;Name=Pro(CGG)_1
MW525445.1	mitfi	rRNA	13805	27392	.	+	.	ID=rRNA:rnl;Name=rnl
MW525445.1	mitfi	intron	14302	16410	.	+	.	ID=rRNA:rnl;Name=rnl
MW525445.1	MFAnnot	gene	15286	16170	.	+	.	ID=gene:TcoK_giy_4;Name=TcoK_giy_4
MW525445.1	MFAnnot	mRNA	15286	16170	.	+	.	ID=mRNA:TcoK_giy_4;Name=TcoK_giy_4;Parent=gene:TcoK_giy_4
MW525445.1	MFAnnot	CDS	15286	16170	.	+	.	ID=CDS:TcoK_giy_4;Parent=mRNA:TcoK_giy_4
MW525445.1	MFAnnot	exon	15286	16170	.	+	.	ID=exon:TcoK_giy_4;Parent=mRNA:TcoK_giy_4
MW525445.1	mitfi	intron	16672	18123	.	+	.	ID=rRNA:rnl;Name=rnl
MW525445.1	MFAnnot	gene	17193	17954	.	+	.	ID=gene:TcoK_giy_5;Name=TcoK_giy_5
MW525445.1	MFAnnot	mRNA	17193	17954	.	+	.	ID=mRNA:TcoK_giy_5;Name=TcoK_giy_5;Parent=gene:TcoK_giy_5
MW525445.1	MFAnnot	CDS	17193	17954	.	+	.	ID=CDS:TcoK_giy_5;Parent=mRNA:TcoK_giy_5
MW525445.1	MFAnnot	exon	17193	17954	.	+	.	ID=exon:TcoK_giy_5;Parent=mRNA:TcoK_giy_5
MW525445.1	mitfi	intron	18700	20380	.	+	.	ID=rRNA:rnl;Name=rnl
MW525445.1	MFAnnot	gene	19345	20004	.	+	.	ID=gene:TcoK_orf219;Name=TcoK_orf219
MW525445.1	MFAnnot	mRNA	19345	20004	.	+	.	ID=mRNA:TcoK_orf219;Name=TcoK_orf219;Parent=gene:TcoK_orf219
MW525445.1	MFAnnot	CDS	19345	20004	.	+	.	ID=CDS:TcoK_orf219;Parent=mRNA:TcoK_orf219
MW525445.1	MFAnnot	exon	19345	20004	.	+	.	ID=exon:TcoK_orf219;Parent=mRNA:TcoK_orf219
MW525445.1	MFAnnot	gene	20008	20313	.	+	.	ID=gene:TcoK_orf101;Name=TcoK_orf101
MW525445.1	MFAnnot	mRNA	20008	20313	.	+	.	ID=mRNA:TcoK_orf101;Name=TcoK_orf101;Parent=gene:TcoK_orf101
MW525445.1	MFAnnot	CDS	20008	20313	.	+	.	ID=CDS:TcoK_orf101;Parent=mRNA:TcoK_orf101
MW525445.1	MFAnnot	exon	20008	20313	.	+	.	ID=exon:TcoK_orf101;Parent=mRNA:TcoK_orf101
MW525445.1	mitfi	intron	20649	23006	.	+	.	ID=rRNA:rnl;Name=rnl
MW525445.1	MFAnnot	gene	21781	22815	.	+	.	ID=gene:TcoK_orf346;Name=TcoK_orf346
MW525445.1	MFAnnot	mRNA	21781	22815	.	+	.	ID=mRNA:TcoK_orf346;Name=TcoK_orf346;Parent=gene:TcoK_orf346
MW525445.1	MFAnnot	CDS	21781	22815	.	+	.	ID=CDS:TcoK_orf346;Parent=mRNA:TcoK_orf346
MW525445.1	MFAnnot	exon	21781	22815	.	+	.	ID=exon:TcoK_orf346;Parent=mRNA:TcoK_orf346
MW525445.1	mitfi	intron	23738	26915	.	+	.	ID=rRNA:rnl;Name=rnl
MW525445.1	MFAnnot	gene	23982	25409	.	+	.	ID=gene:rps;Name=rps3
MW525445.1	MFAnnot	mRNA	23982	25409	.	+	.	ID=mRNA:rps3;Name=rps3;Parent=gene:rps3
MW525445.1	MFAnnot	CDS	23982	25409	.	+	.	ID=CDS:rps3;Parent=mRNA:rps3
MW525445.1	MFAnnot	exon	23982	25409	.	+	.	ID=exon:rps3;Parent=mRNA:rps3
MW525445.1	MFAnnot	gene	25585	26865	.	+	.	ID=gene:TcoK_orf448;Name=TcoK_orf448
MW525445.1	MFAnnot	mRNA	25585	26865	.	+	.	ID=mRNA:TcoK_orf448;Name=TcoK_orf448;Parent=gene:TcoK_orf448
MW525445.1	MFAnnot	CDS	25585	26865	.	+	.	ID=CDS:TcoK_orf448;Parent=mRNA:TcoK_orf448
MW525445.1	MFAnnot	exon	25585	26865	.	+	.	ID=exon:TcoK_orf448;Parent=mRNA:TcoK_orf448
MW525445.1	MFAnnot	gene	28182	29303	.	+	.	ID=gene:TcoK_orf373;Name=TcoK_orf373
MW525445.1	MFAnnot	mRNA	28182	29303	.	+	.	ID=mRNA:TcoK_orf373;Name=TcoK_orf373;Parent=gene:TcoK_orf373
MW525445.1	MFAnnot	CDS	28182	29303	.	+	.	ID=CDS:TcoK_orf373;Parent=mRNA:TcoK_orf373
MW525445.1	MFAnnot	exon	28182	29303	.	+	.	ID=exon:TcoK_orf373;Parent=mRNA:TcoK_orf373
MW525445.1	tRNAscan-SE	tRNA	29427	29499	.	+	.	ID=tRNA:Thr(TGT)_1;Name=Thr(TGT)_1
MW525445.1	MFAnnot	gene	29739	30167	.	-	.	ID=gene:TcoK_orf142;Name=TcoK_orf142
MW525445.1	MFAnnot	mRNA	29739	30167	.	-	.	ID=mRNA:TcoK_orf142;Name=TcoK_orf142;Parent=gene:TcoK_orf142
MW525445.1	MFAnnot	CDS	29739	30167	.	-	.	ID=CDS:TcoK_orf142;Parent=mRNA:TcoK_orf142
MW525445.1	MFAnnot	exon	29739	30167	.	-	.	ID=exon:TcoK_orf142;Parent=mRNA:TcoK_orf142
MW525445.1	MFAnnot	gene	30168	30335	.	+	.	ID=gene:TcoK_orf58;Name=TcoK_orf58
MW525445.1	MFAnnot	mRNA	30168	30335	.	+	.	ID=mRNA:TcoK_orf58;Name=TcoK_orf58;Parent=gene:TcoK_orf58
MW525445.1	MFAnnot	CDS	30168	30335	.	+	.	ID=CDS:TcoK_orf58;Parent=mRNA:TcoK_orf58
MW525445.1	MFAnnot	exon	30168	30335	.	+	.	ID=exon:TcoK_orf58;Parent=mRNA:TcoK_orf58
MW525445.1	MFAnnot	gene	30408	30962	.	+	.	ID=gene:TcoK_orf192;Name=TcoK_orf192
MW525445.1	MFAnnot	mRNA	30408	30962	.	+	.	ID=mRNA:TcoK_orf192;Name=TcoK_orf192;Parent=gene:TcoK_orf192
MW525445.1	MFAnnot	CDS	30408	30962	.	+	.	ID=CDS:TcoK_orf192;Parent=mRNA:TcoK_orf192
MW525445.1	MFAnnot	exon	30408	30962	.	+	.	ID=exon:TcoK_orf192;Parent=mRNA:TcoK_orf192
MW525445.1	MFAnnot	gene	30971	31318	.	+	.	ID=gene:TcoK_orf130;Name=TcoK_orf130
MW525445.1	MFAnnot	mRNA	30971	31318	.	+	.	ID=mRNA:TcoK_orf130;Name=TcoK_orf130;Parent=gene:TcoK_orf130
MW525445.1	MFAnnot	CDS	30971	31318	.	+	.	ID=CDS:TcoK_orf130;Parent=mRNA:TcoK_orf130
MW525445.1	MFAnnot	exon	30971	31318	.	+	.	ID=exon:TcoK_orf130;Parent=mRNA:TcoK_orf130
MW525445.1	tRNAscan-SE	tRNA	31392	31464	.	+	.	ID=tRNA:Glu(TTC)_1;Name=Glu(TTC)_1
MW525445.1	tRNAscan-SE	tRNA	31465	31535	.	+	.	ID=tRNA:Met(CAT)_1;Name=Met(CAT)_1
MW525445.1	tRNAscan-SE	tRNA	31686	31768	.	+	.	ID=tRNA:Met(CAT)_2;Name=Met(CAT)_2
MW525445.1	MFAnnot	gene	32478	32954	.	+	.	ID=gene:TcoK_orf166;Name=TcoK_orf166
MW525445.1	MFAnnot	mRNA	32478	32954	.	+	.	ID=mRNA:TcoK_orf166;Name=TcoK_orf166;Parent=gene:TcoK_orf166
MW525445.1	MFAnnot	CDS	32478	32954	.	+	.	ID=CDS:TcoK_orf166;Parent=mRNA:TcoK_orf166
MW525445.1	MFAnnot	exon	32478	32954	.	+	.	ID=exon:TcoK_orf166;Parent=mRNA:TcoK_orf166
MW525445.1	MFAnnot	gene	32955	33488	.	+	.	ID=gene:TcoK_orf176;Name=TcoK_orf176
MW525445.1	MFAnnot	mRNA	32955	33488	.	+	.	ID=mRNA:TcoK_orf176;Name=TcoK_orf176;Parent=gene:TcoK_orf176
MW525445.1	MFAnnot	CDS	32955	33488	.	+	.	ID=CDS:TcoK_orf176;Parent=mRNA:TcoK_orf176
MW525445.1	MFAnnot	exon	32955	33488	.	+	.	ID=exon:TcoK_orf176;Parent=mRNA:TcoK_orf176
MW525445.1	MFAnnot	gene	33584	33919	.	+	.	ID=gene:TcoK_orf111;Name=TcoK_orf111
MW525445.1	MFAnnot	mRNA	33584	33919	.	+	.	ID=mRNA:TcoK_orf111;Name=TcoK_orf111;Parent=gene:TcoK_orf111
MW525445.1	MFAnnot	CDS	33584	33919	.	+	.	ID=CDS:TcoK_orf111;Parent=mRNA:TcoK_orf111
MW525445.1	MFAnnot	exon	33584	33919	.	+	.	ID=exon:TcoK_orf111;Parent=mRNA:TcoK_orf111
MW525445.1	tRNAscan-SE	tRNA	33972	34044	.	+	.	ID=tRNA:Met(CAT)_3;Name=Met(CAT)_3
MW525445.1	tRNAscan-SE	tRNA	34132	34213	.	+	.	ID=tRNA:Leu(TAA)_1;Name=Leu(TAA)_1
MW525445.1	MFAnnot	gene	34228	34761	.	+	.	ID=gene:TcoK_giy_6;Name=TcoK_giy_6
MW525445.1	MFAnnot	mRNA	34228	34761	.	+	.	ID=mRNA:TcoK_giy_6;Name=TcoK_giy_6;Parent=gene:TcoK_giy_6
MW525445.1	MFAnnot	CDS	34228	34761	.	+	.	ID=CDS:TcoK_giy_6;Parent=mRNA:TcoK_giy_6
MW525445.1	MFAnnot	exon	34228	34761	.	+	.	ID=exon:TcoK_giy_6;Parent=mRNA:TcoK_giy_6
MW525445.1	tRNAscan-SE	tRNA	35308	35379	.	+	.	ID=tRNA:Ala(TGC)_1;Name=Ala(TGC)_1
MW525445.1	MFAnnot	gene	35716	36474	.	+	.	ID=gene:TcoK_giy_7;Name=TcoK_giy_7
MW525445.1	MFAnnot	mRNA	35716	36474	.	+	.	ID=mRNA:TcoK_giy_7;Name=TcoK_giy_7;Parent=gene:TcoK_giy_7
MW525445.1	MFAnnot	CDS	35716	36474	.	+	.	ID=CDS:TcoK_giy_7;Parent=mRNA:TcoK_giy_7
MW525445.1	MFAnnot	exon	35716	36474	.	+	.	ID=exon:TcoK_giy_7;Parent=mRNA:TcoK_giy_7
MW525445.1	tRNAscan-SE	tRNA	36475	36547	.	+	.	ID=tRNA:Phe(GAA)_1;Name=Phe(GAA)_1
MW525445.1	tRNAscan-SE	tRNA	36665	36737	.	+	.	ID=tRNA:Lys(TTT)_1;Name=Lys(TTT)_1
MW525445.1	tRNAscan-SE	tRNA	36926	37008	.	+	.	ID=tRNA:Leu(TAG)_1;Name=Leu(TAG)_1
MW525445.1	MFAnnot	gene	37070	37396	.	+	.	ID=gene:TcoK_giy_8;Name=TcoK_giy_8
MW525445.1	MFAnnot	mRNA	37070	37396	.	+	.	ID=mRNA:TcoK_giy_8;Name=TcoK_giy_8;Parent=gene:TcoK_giy_8
MW525445.1	MFAnnot	CDS	37070	37396	.	+	.	ID=CDS:TcoK_giy_8;Parent=mRNA:TcoK_giy_8
MW525445.1	MFAnnot	exon	37070	37396	.	+	.	ID=exon:TcoK_giy_8;Parent=mRNA:TcoK_giy_8
MW525445.1	tRNAscan-SE	tRNA	37415	37488	.	+	.	ID=tRNA:Gln(TTG)_1;Name=Gln(TTG)_1
MW525445.1	mitfi	tRNA	37553	37609	.	+	.	ID=tRNA:trnQ_1_1;Name=trnQ_1_1
MW525445.1	tRNAscan-SE	tRNA	37615	37687	.	+	.	ID=tRNA:His(GTG)_1;Name=His(GTG)_1
MW525445.1	tRNAscan-SE	tRNA	37936	38007	.	+	.	ID=tRNA:Met(CAT)_4;Name=Met(CAT)_4
MW525445.1	MFAnnot	gene	38051	43849	.	+	.	ID=gene:nad2;Name=nad2
MW525445.1	MFAnnot	mRNA	38051	43849	.	+	.	ID=mRNA:nad2;Name=nad2;Parent=gene:nad2
MW525445.1	MFAnnot	CDS	38051	38428	.	+	.	ID=CDS:nad2;Parent=mRNA:nad2
MW525445.1	MFAnnot	exon	38051	38428	.	+	.	ID=exon:nad2;Parent=mRNA:nad2
MW525445.1	MFAnnot	gene	38553	39710	.	+	.	ID=gene:TcoK_orf385;Name=TcoK_orf385
MW525445.1	MFAnnot	mRNA	38553	39710	.	+	.	ID=mRNA:TcoK_orf385;Name=TcoK_orf385;Parent=gene:TcoK_orf385
MW525445.1	MFAnnot	CDS	38553	39710	.	+	.	ID=CDS:TcoK_orf385;Parent=mRNA:TcoK_orf385
MW525445.1	MFAnnot	exon	38553	39710	.	+	.	ID=exon:TcoK_orf385;Parent=mRNA:TcoK_orf385
MW525445.1	MFAnnot	CDS	39810	40196	.	+	.	ID=CDS:nad2;Parent=mRNA:nad2
MW525445.1	MFAnnot	exon	39810	40196	.	+	.	ID=exon:nad2;Parent=mRNA:nad2
MW525445.1	MFAnnot	gene	40320	41465	.	+	.	ID=gene:TcoK_orf422;Name=TcoK_orf422
MW525445.1	MFAnnot	mRNA	40320	41465	.	+	.	ID=mRNA:TcoK_orf422;Name=TcoK_orf422;Parent=gene:TcoK_orf422
MW525445.1	MFAnnot	CDS	40320	41465	.	+	.	ID=CDS:TcoK_orf422;Parent=mRNA:TcoK_orf422
MW525445.1	MFAnnot	exon	40320	41465	.	+	.	ID=exon:TcoK_orf422;Parent=mRNA:TcoK_orf422
MW525445.1	MFAnnot	CDS	41570	41995	.	+	.	ID=CDS:nad2;Parent=mRNA:nad2
MW525445.1	MFAnnot	exon	41570	41995	.	+	.	ID=exon:nad2;Parent=mRNA:nad2
MW525445.1	MFAnnot	gene	42029	43267	.	+	.	ID=gene:TcoK_orf423;Name=TcoK_orf423
MW525445.1	MFAnnot	mRNA	42029	43267	.	+	.	ID=mRNA:TcoK_orf423;Name=TcoK_orf423;Parent=gene:TcoK_orf423
MW525445.1	MFAnnot	CDS	42029	43267	.	+	.	ID=CDS:TcoK_orf423;Parent=mRNA:TcoK_orf423
MW525445.1	MFAnnot	exon	42029	43267	.	+	.	ID=exon:TcoK_orf423;Parent=mRNA:TcoK_orf423
MW525445.1	MFAnnot	CDS	43373	43849	.	+	.	ID=CDS:nad2;Parent=mRNA:nad2
MW525445.1	MFAnnot	exon	43373	43849	.	+	.	ID=exon:nad2;Parent=mRNA:nad2
MW525445.1	MFAnnot	gene	43850	44275	.	+	.	ID=gene:nad3;Name=nad3
MW525445.1	MFAnnot	mRNA	43850	44275	.	+	.	ID=mRNA:nad3;Name=nad3;Parent=gene:nad3
MW525445.1	MFAnnot	CDS	43850	44275	.	+	.	ID=CDS:nad3;Parent=mRNA:nad3
MW525445.1	MFAnnot	exon	43850	44275	.	+	.	ID=exon:nad3;Parent=mRNA:nad3
MW525445.1	MFAnnot	gene	44335	45288	.	+	.	ID=gene:TcoK_orf328_2;Name=TcoK_orf328_2
MW525445.1	MFAnnot	mRNA	44335	45288	.	+	.	ID=mRNA:TcoK_orf328_2;Name=TcoK_orf328_2;Parent=gene:TcoK_orf328_2
MW525445.1	MFAnnot	CDS	44335	45288	.	+	.	ID=CDS:TcoK_orf328_2;Parent=mRNA:TcoK_orf328_2
MW525445.1	MFAnnot	exon	44335	45288	.	+	.	ID=exon:TcoK_orf328_2;Parent=mRNA:TcoK_orf328_2
MW525445.1	MFAnnot	gene	45556	46867	.	+	.	ID=gene:atp9;Name=atp9
MW525445.1	MFAnnot	mRNA	45556	46867	.	+	.	ID=mRNA:atp9;Name=atp9;Parent=gene:atp9
MW525445.1	MFAnnot	CDS	45556	45736	.	+	.	ID=CDS:atp9;Parent=mRNA:atp9
MW525445.1	MFAnnot	exon	45556	45736	.	+	.	ID=exon:atp9;Parent=mRNA:atp9
MW525445.1	MFAnnot	gene	45976	46806	.	+	.	ID=gene:TcoK_giy_9;Name=TcoK_giy_9
MW525445.1	MFAnnot	mRNA	45976	46806	.	+	.	ID=mRNA:TcoK_giy_9;Name=TcoK_giy_9;Parent=gene:TcoK_giy_9
MW525445.1	MFAnnot	CDS	45976	46806	.	+	.	ID=CDS:TcoK_giy_9;Parent=mRNA:TcoK_giy_9
MW525445.1	MFAnnot	exon	45976	46806	.	+	.	ID=exon:TcoK_giy_9;Parent=mRNA:TcoK_giy_9
MW525445.1	MFAnnot	CDS	46824	46867	.	+	.	ID=CDS:atp9;Parent=mRNA:atp9
MW525445.1	MFAnnot	exon	46824	46867	.	+	.	ID=exon:atp9;Parent=mRNA:atp9
MW525445.1	MFAnnot	gene	47039	56384	.	+	.	ID=gene:cox2;Name=cox2
MW525445.1	MFAnnot	mRNA	47039	56384	.	+	.	ID=mRNA:cox2;Name=cox2;Parent=gene:cox2
MW525445.1	MFAnnot	CDS	47039	47119	.	+	.	ID=CDS:cox2;Parent=mRNA:cox2
MW525445.1	MFAnnot	exon	47039	47119	.	+	.	ID=exon:cox2;Parent=mRNA:cox2
MW525445.1	MFAnnot	gene	47147	48388	.	+	.	ID=gene:TcoK_orf422_2;Name=TcoK_orf422_2
MW525445.1	MFAnnot	mRNA	47147	48388	.	+	.	ID=mRNA:TcoK_orf422_2;Name=TcoK_orf422_2;Parent=gene:TcoK_orf422_2
MW525445.1	MFAnnot	CDS	47147	48388	.	+	.	ID=CDS:TcoK_orf422_2;Parent=mRNA:TcoK_orf422_2
MW525445.1	MFAnnot	exon	47147	48388	.	+	.	ID=exon:TcoK_orf422_2;Parent=mRNA:TcoK_orf422_2
MW525445.1	MFAnnot	CDS	48458	48604	.	+	.	ID=CDS:cox2;Parent=mRNA:cox2
MW525445.1	MFAnnot	exon	48458	48604	.	+	.	ID=exon:cox2;Parent=mRNA:cox2
MW525445.1	MFAnnot	gene	48737	49489	.	+	.	ID=gene:TcoK_giy_10;Name=TcoK_giy_10
MW525445.1	MFAnnot	mRNA	48737	49489	.	+	.	ID=mRNA:TcoK_giy_10;Name=TcoK_giy_10;Parent=gene:TcoK_giy_10
MW525445.1	MFAnnot	CDS	48737	49489	.	+	.	ID=CDS:TcoK_giy_10;Parent=mRNA:TcoK_giy_10
MW525445.1	MFAnnot	exon	48737	49489	.	+	.	ID=exon:TcoK_giy_10;Parent=mRNA:TcoK_giy_10
MW525445.1	MFAnnot	CDS	49724	49852	.	+	.	ID=CDS:cox2;Parent=mRNA:cox2
MW525445.1	MFAnnot	exon	49724	49852	.	+	.	ID=exon:cox2;Parent=mRNA:cox2
MW525445.1	MFAnnot	gene	50470	52257	.	+	.	ID=gene:TcoK_orf599;Name=TcoK_orf599
MW525445.1	MFAnnot	mRNA	50470	52257	.	+	.	ID=mRNA:TcoK_orf599;Name=TcoK_orf599;Parent=gene:TcoK_orf599
MW525445.1	MFAnnot	CDS	50470	52257	.	+	.	ID=CDS:TcoK_orf599;Parent=mRNA:TcoK_orf599
MW525445.1	MFAnnot	exon	50470	52257	.	+	.	ID=exon:TcoK_orf599;Parent=mRNA:TcoK_orf599
MW525445.1	MFAnnot	gene	52420	53409	.	+	.	ID=gene:TcoK_giy_11;Name=TcoK_giy_11
MW525445.1	MFAnnot	mRNA	52420	53409	.	+	.	ID=mRNA:TcoK_giy_11;Name=TcoK_giy_11;Parent=gene:TcoK_giy_11
MW525445.1	MFAnnot	CDS	52420	53409	.	+	.	ID=CDS:TcoK_giy_11;Parent=mRNA:TcoK_giy_11
MW525445.1	MFAnnot	exon	52420	53409	.	+	.	ID=exon:TcoK_giy_11;Parent=mRNA:TcoK_giy_11
MW525445.1	MFAnnot	CDS	54022	54312	.	+	.	ID=CDS:cox2;Parent=mRNA:cox2
MW525445.1	MFAnnot	exon	54022	54312	.	+	.	ID=exon:cox2;Parent=mRNA:cox2
MW525445.1	MFAnnot	gene	54739	56118	.	+	.	ID=gene:TcoK_giy_12;Name=TcoK_giy_12
MW525445.1	MFAnnot	mRNA	54739	56118	.	+	.	ID=mRNA:TcoK_giy_12;Name=TcoK_giy_12;Parent=gene:TcoK_giy_12
MW525445.1	MFAnnot	CDS	54739	56118	.	+	.	ID=CDS:TcoK_giy_12;Parent=mRNA:TcoK_giy_12
MW525445.1	MFAnnot	exon	54739	56118	.	+	.	ID=exon:TcoK_giy_12;Parent=mRNA:TcoK_giy_12
MW525445.1	MFAnnot	CDS	56286	56384	.	+	.	ID=CDS:cox2;Parent=mRNA:cox2
MW525445.1	MFAnnot	exon	56286	56384	.	+	.	ID=exon:cox2;Parent=mRNA:cox2
MW525445.1	tRNAscan-SE	tRNA	56626	56696	.	+	.	ID=tRNA:Arg(ACG)_1;Name=Arg(ACG)_1
MW525445.1	MFAnnot	gene	57507	59327	.	+	.	ID=gene:TcoK_orf606;Name=TcoK_orf606
MW525445.1	MFAnnot	mRNA	57507	59327	.	+	.	ID=mRNA:TcoK_orf606;Name=TcoK_orf606;Parent=gene:TcoK_orf606
MW525445.1	MFAnnot	CDS	57507	59327	.	+	.	ID=CDS:TcoK_orf606;Parent=mRNA:TcoK_orf606
MW525445.1	MFAnnot	exon	57507	59327	.	+	.	ID=exon:TcoK_orf606;Parent=mRNA:TcoK_orf606
MW525445.1	MFAnnot	gene	59860	61554	.	+	.	ID=gene:nad4L;Name=nad4L
MW525445.1	MFAnnot	mRNA	59860	61554	.	+	.	ID=mRNA:nad4L;Name=nad4L;Parent=gene:nad4L
MW525445.1	MFAnnot	CDS	59860	60098	.	+	.	ID=CDS:nad4L;Parent=mRNA:nad4L
MW525445.1	MFAnnot	exon	59860	60098	.	+	.	ID=exon:nad4L;Parent=mRNA:nad4L
MW525445.1	MFAnnot	gene	60343	61134	.	+	.	ID=gene:TcoK_orf344;Name=TcoK_orf344
MW525445.1	MFAnnot	mRNA	60343	61134	.	+	.	ID=mRNA:TcoK_orf344;Name=TcoK_orf344;Parent=gene:TcoK_orf344
MW525445.1	MFAnnot	CDS	60343	61134	.	+	.	ID=CDS:TcoK_orf344;Parent=mRNA:TcoK_orf344
MW525445.1	MFAnnot	exon	60343	61134	.	+	.	ID=exon:TcoK_orf344;Parent=mRNA:TcoK_orf344
MW525445.1	MFAnnot	CDS	61524	61554	.	+	.	ID=CDS:nad4L;Parent=mRNA:nad4L
MW525445.1	MFAnnot	exon	61524	61554	.	+	.	ID=exon:nad4L;Parent=mRNA:nad4L
MW525445.1	MFAnnot	gene	61554	65490	.	+	.	ID=gene:nad5;Name=nad5
MW525445.1	MFAnnot	mRNA	61554	65490	.	+	.	ID=mRNA:nad5;Name=nad5;Parent=gene:nad5
MW525445.1	MFAnnot	CDS	61554	61801	.	+	.	ID=CDS:nad5;Parent=mRNA:nad5
MW525445.1	MFAnnot	exon	61554	61801	.	+	.	ID=exon:nad5;Parent=mRNA:nad5
MW525445.1	MFAnnot	gene	61824	63248	.	+	.	ID=gene:TcoK_orf481;Name=TcoK_orf481
MW525445.1	MFAnnot	mRNA	61824	63248	.	+	.	ID=mRNA:TcoK_orf481;Name=TcoK_orf481;Parent=gene:TcoK_orf481
MW525445.1	MFAnnot	CDS	61824	63248	.	+	.	ID=CDS:TcoK_orf481;Parent=mRNA:TcoK_orf481
MW525445.1	MFAnnot	exon	61824	63248	.	+	.	ID=exon:TcoK_orf481;Parent=mRNA:TcoK_orf481
MW525445.1	MFAnnot	CDS	63639	65490	.	+	.	ID=CDS:nad5;Parent=mRNA:nad5
MW525445.1	MFAnnot	exon	63639	65490	.	+	.	ID=exon:nad5;Parent=mRNA:nad5
MW525445.1	MFAnnot	gene	65873	66223	.	+	.	ID=gene:TcoK_orf116;Name=TcoK_orf116
MW525445.1	MFAnnot	mRNA	65873	66223	.	+	.	ID=mRNA:TcoK_orf116;Name=TcoK_orf116;Parent=gene:TcoK_orf116
MW525445.1	MFAnnot	CDS	65873	66223	.	+	.	ID=CDS:TcoK_orf116;Parent=mRNA:TcoK_orf116
MW525445.1	MFAnnot	exon	65873	66223	.	+	.	ID=exon:TcoK_orf116;Parent=mRNA:TcoK_orf116
MW525445.1	MFAnnot	gene	66434	73696	.	+	.	ID=gene:cob;Name=cob
MW525445.1	MFAnnot	mRNA	66434	73696	.	+	.	ID=mRNA:cob;Name=cob;Parent=gene:cob
MW525445.1	MFAnnot	CDS	66434	66634	.	+	.	ID=CDS:cob;Parent=mRNA:cob
MW525445.1	MFAnnot	exon	66434	66634	.	+	.	ID=exon:cob;Parent=mRNA:cob
MW525445.1	MFAnnot	gene	66840	67166	.	+	.	ID=gene:TcoK_orf108_2;Name=TcoK_orf108_2
MW525445.1	MFAnnot	mRNA	66840	67166	.	+	.	ID=mRNA:TcoK_orf108_2;Name=TcoK_orf108_2;Parent=gene:TcoK_orf108_2
MW525445.1	MFAnnot	CDS	66840	67166	.	+	.	ID=CDS:TcoK_orf108_2;Parent=mRNA:TcoK_orf108_2
MW525445.1	MFAnnot	exon	66840	67166	.	+	.	ID=exon:TcoK_orf108_2;Parent=mRNA:TcoK_orf108_2
MW525445.1	MFAnnot	gene	67273	68325	.	+	.	ID=gene:TcoK_orf350;Name=TcoK_orf350
MW525445.1	MFAnnot	mRNA	67273	68325	.	+	.	ID=mRNA:TcoK_orf350;Name=TcoK_orf350;Parent=gene:TcoK_orf350
MW525445.1	MFAnnot	CDS	67273	68325	.	+	.	ID=CDS:TcoK_orf350;Parent=mRNA:TcoK_orf350
MW525445.1	MFAnnot	exon	67273	68325	.	+	.	ID=exon:TcoK_orf350;Parent=mRNA:TcoK_orf350
MW525445.1	MFAnnot	gene	68724	69563	.	+	.	ID=gene:TcoK_orf279;Name=TcoK_orf279
MW525445.1	MFAnnot	mRNA	68724	69563	.	+	.	ID=mRNA:TcoK_orf279;Name=TcoK_orf279;Parent=gene:TcoK_orf279
MW525445.1	MFAnnot	CDS	68724	69563	.	+	.	ID=CDS:TcoK_orf279;Parent=mRNA:TcoK_orf279
MW525445.1	MFAnnot	exon	68724	69563	.	+	.	ID=exon:TcoK_orf279;Parent=mRNA:TcoK_orf279
MW525445.1	MFAnnot	CDS	69595	69899	.	+	.	ID=CDS:cob;Parent=mRNA:cob
MW525445.1	MFAnnot	exon	69595	69899	.	+	.	ID=exon:cob;Parent=mRNA:cob
MW525445.1	MFAnnot	gene	69931	70860	.	+	.	ID=gene:TcoK_orf319;Name=TcoK_orf319
MW525445.1	MFAnnot	mRNA	69931	70860	.	+	.	ID=mRNA:TcoK_orf319;Name=TcoK_orf319;Parent=gene:TcoK_orf319
MW525445.1	MFAnnot	CDS	69931	70860	.	+	.	ID=CDS:TcoK_orf319;Parent=mRNA:TcoK_orf319
MW525445.1	MFAnnot	exon	69931	70860	.	+	.	ID=exon:TcoK_orf319;Parent=mRNA:TcoK_orf319
MW525445.1	MFAnnot	CDS	70952	71268	.	+	.	ID=CDS:cob;Parent=mRNA:cob
MW525445.1	MFAnnot	exon	70952	71268	.	+	.	ID=exon:cob;Parent=mRNA:cob
MW525445.1	MFAnnot	gene	71584	71913	.	+	.	ID=gene:TcoK_orf109;Name=TcoK_orf109
MW525445.1	MFAnnot	mRNA	71584	71913	.	+	.	ID=mRNA:TcoK_orf109;Name=TcoK_orf109;Parent=gene:TcoK_orf109
MW525445.1	MFAnnot	CDS	71584	71913	.	+	.	ID=CDS:TcoK_orf109;Parent=mRNA:TcoK_orf109
MW525445.1	MFAnnot	exon	71584	71913	.	+	.	ID=exon:TcoK_orf109;Parent=mRNA:TcoK_orf109
MW525445.1	mitos	gene	72546	73010	.	+	.	ID=gene:TcoK_giy_13;Name=TcoK_giy_13
MW525445.1	mitos	mRNA	72546	73010	.	+	.	ID=mRNA:TcoK_giy_13;Name=TcoK_giy_13;Parent=gene:TcoK_giy_13
MW525445.1	mitos	CDS	72546	73010	.	+	.	ID=CDS:TcoK_giy_13;Parent=mRNA:TcoK_giy_13
MW525445.1	mitos	exon	72546	73010	.	+	.	ID=exon:TcoK_giy_13;Parent=mRNA:TcoK_giy_13
MW525445.1	MFAnnot	CDS	73350	73696	.	+	.	ID=CDS:cob;Parent=mRNA:cob
MW525445.1	MFAnnot	exon	73350	73696	.	+	.	ID=exon:cob;Parent=mRNA:cob
MW525445.1	tRNAscan-SE	tRNA	73812	73885	.	+	.	ID=tRNA:Cys(GCA)_1;Name=Cys(GCA)_1
MW525445.1	MFAnnot	gene	74386	87701	.	+	.	ID=gene:cox1;Name=cox1
MW525445.1	MFAnnot	mRNA	74386	87701	.	+	.	ID=mRNA:cox1;Name=cox1;Parent=gene:cox1
MW525445.1	MFAnnot	CDS	74386	74603	.	+	.	ID=CDS:cox1;Parent=mRNA:cox1
MW525445.1	MFAnnot	exon	74386	74603	.	+	.	ID=exon:cox1;Parent=mRNA:cox1
MW525445.1	MFAnnot	gene	74770	75705	.	+	.	ID=gene:TcoK_orf366;Name=TcoK_orf366
MW525445.1	MFAnnot	mRNA	74770	75705	.	+	.	ID=mRNA:TcoK_orf366;Name=TcoK_orf366;Parent=gene:TcoK_orf366
MW525445.1	MFAnnot	CDS	74770	75705	.	+	.	ID=CDS:TcoK_orf366;Parent=mRNA:TcoK_orf366
MW525445.1	MFAnnot	exon	74770	75705	.	+	.	ID=exon:TcoK_orf366;Parent=mRNA:TcoK_orf366
MW525445.1	MFAnnot	gene	76224	76904	.	+	.	ID=gene:TcoK_giy_14;Name=TcoK_giy_14
MW525445.1	MFAnnot	mRNA	76224	76904	.	+	.	ID=mRNA:TcoK_giy_14;Name=TcoK_giy_14;Parent=gene:TcoK_giy_14
MW525445.1	MFAnnot	CDS	76224	76904	.	+	.	ID=CDS:TcoK_giy_14;Parent=mRNA:TcoK_giy_14
MW525445.1	MFAnnot	exon	76224	76904	.	+	.	ID=exon:TcoK_giy_14;Parent=mRNA:TcoK_giy_14
MW525445.1	MFAnnot	CDS	77205	77273	.	+	.	ID=CDS:cox1;Parent=mRNA:cox1
MW525445.1	MFAnnot	exon	77205	77273	.	+	.	ID=exon:cox1;Parent=mRNA:cox1
MW525445.1	MFAnnot	gene	77299	78171	.	+	.	ID=gene:TcoK_orf298;Name=TcoK_orf298
MW525445.1	MFAnnot	mRNA	77299	78171	.	+	.	ID=mRNA:TcoK_orf298;Name=TcoK_orf298;Parent=gene:TcoK_orf298
MW525445.1	MFAnnot	CDS	77299	78171	.	+	.	ID=CDS:TcoK_orf298;Parent=mRNA:TcoK_orf298
MW525445.1	MFAnnot	exon	77299	78171	.	+	.	ID=exon:TcoK_orf298;Parent=mRNA:TcoK_orf298
MW525445.1	MFAnnot	CDS	78526	78630	.	+	.	ID=CDS:cox1;Parent=mRNA:cox1
MW525445.1	MFAnnot	exon	78526	78630	.	+	.	ID=exon:cox1;Parent=mRNA:cox1
MW525445.1	MFAnnot	gene	78686	79756	.	+	.	ID=gene:TcoK_orf374;Name=TcoK_orf374
MW525445.1	MFAnnot	mRNA	78686	79756	.	+	.	ID=mRNA:TcoK_orf374;Name=TcoK_orf374;Parent=gene:TcoK_orf374
MW525445.1	MFAnnot	CDS	78686	79756	.	+	.	ID=CDS:TcoK_orf374;Parent=mRNA:TcoK_orf374
MW525445.1	MFAnnot	exon	78686	79756	.	+	.	ID=exon:TcoK_orf374;Parent=mRNA:TcoK_orf374
MW525445.1	MFAnnot	CDS	79918	80240	.	+	.	ID=CDS:cox1;Parent=mRNA:cox1
MW525445.1	MFAnnot	exon	79918	80240	.	+	.	ID=exon:cox1;Parent=mRNA:cox1
MW525445.1	MFAnnot	gene	80249	81169	.	+	.	ID=gene:TcoK_orf308;Name=TcoK_orf308
MW525445.1	MFAnnot	mRNA	80249	81169	.	+	.	ID=mRNA:TcoK_orf308;Name=TcoK_orf308;Parent=gene:TcoK_orf308
MW525445.1	MFAnnot	CDS	80249	81169	.	+	.	ID=CDS:TcoK_orf308;Parent=mRNA:TcoK_orf308
MW525445.1	MFAnnot	exon	80249	81169	.	+	.	ID=exon:TcoK_orf308;Parent=mRNA:TcoK_orf308
MW525445.1	MFAnnot	CDS	81649	81670	.	+	.	ID=CDS:cox1;Parent=mRNA:cox1
MW525445.1	MFAnnot	exon	81649	81670	.	+	.	ID=exon:cox1;Parent=mRNA:cox1
MW525445.1	MFAnnot	gene	81690	82628	.	+	.	ID=gene:TcoK_orf318;Name=TcoK_orf318
MW525445.1	MFAnnot	mRNA	81690	82628	.	+	.	ID=mRNA:TcoK_orf318;Name=TcoK_orf318;Parent=gene:TcoK_orf318
MW525445.1	MFAnnot	CDS	81690	82628	.	+	.	ID=CDS:TcoK_orf318;Parent=mRNA:TcoK_orf318
MW525445.1	MFAnnot	exon	81690	82628	.	+	.	ID=exon:TcoK_orf318;Parent=mRNA:TcoK_orf318
MW525445.1	MFAnnot	CDS	82713	83038	.	+	.	ID=CDS:cox1;Parent=mRNA:cox1
MW525445.1	MFAnnot	exon	82713	83038	.	+	.	ID=exon:cox1;Parent=mRNA:cox1
MW525445.1	MFAnnot	CDS	84307	84530	.	+	.	ID=CDS:cox1;Parent=mRNA:cox1
MW525445.1	MFAnnot	exon	84307	84530	.	+	.	ID=exon:cox1;Parent=mRNA:cox1
MW525445.1	MFAnnot	gene	85070	85804	.	+	.	ID=gene:TcoK_giy_15;Name=TcoK_giy_15
MW525445.1	MFAnnot	mRNA	85070	85804	.	+	.	ID=mRNA:TcoK_giy_15;Name=TcoK_giy_15;Parent=gene:TcoK_giy_15
MW525445.1	MFAnnot	CDS	85070	85804	.	+	.	ID=CDS:TcoK_giy_15;Parent=mRNA:TcoK_giy_15
MW525445.1	MFAnnot	exon	85070	85804	.	+	.	ID=exon:TcoK_giy_15;Parent=mRNA:TcoK_giy_15
MW525445.1	MFAnnot	gene	86171	87160	.	+	.	ID=gene:TcoK_orf329;Name=TcoK_orf329
MW525445.1	MFAnnot	mRNA	86171	87160	.	+	.	ID=mRNA:TcoK_orf329;Name=TcoK_orf329;Parent=gene:TcoK_orf329
MW525445.1	MFAnnot	CDS	86171	87160	.	+	.	ID=CDS:TcoK_orf329;Parent=mRNA:TcoK_orf329
MW525445.1	MFAnnot	exon	86171	87160	.	+	.	ID=exon:TcoK_orf329;Parent=mRNA:TcoK_orf329
MW525445.1	MFAnnot	CDS	87396	87701	.	+	.	ID=CDS:cox1;Parent=mRNA:cox1
MW525445.1	MFAnnot	exon	87396	87701	.	+	.	ID=exon:cox1;Parent=mRNA:cox1
MW525445.1	tRNAscan-SE	tRNA	87800	87870	.	+	.	ID=tRNA:Arg(TCT)_1;Name=Arg(TCT)_1
MW525445.1	MFAnnot	gene	88576	89685	.	+	.	ID=gene:nad1;Name=nad1
MW525445.1	MFAnnot	mRNA	88576	89685	.	+	.	ID=mRNA:nad1;Name=nad1;Parent=gene:nad1
MW525445.1	MFAnnot	CDS	88576	89685	.	+	.	ID=CDS:nad1;Parent=mRNA:nad1
MW525445.1	MFAnnot	exon	88576	89685	.	+	.	ID=exon:nad1;Parent=mRNA:nad1
MW525445.1	MFAnnot	gene	89866	91323	.	+	.	ID=gene:nad4;Name=nad4
MW525445.1	MFAnnot	mRNA	89866	91323	.	+	.	ID=mRNA:nad4;Name=nad4;Parent=gene:nad4
MW525445.1	MFAnnot	CDS	89866	91323	.	+	.	ID=CDS:nad4;Parent=mRNA:nad4
MW525445.1	MFAnnot	exon	89866	91323	.	+	.	ID=exon:nad4;Parent=mRNA:nad4
MW525445.1	MFAnnot	gene	91708	92154	.	+	.	ID=gene:TcoK_orf148;Name=TcoK_orf148
MW525445.1	MFAnnot	mRNA	91708	92154	.	+	.	ID=mRNA:TcoK_orf148;Name=TcoK_orf148;Parent=gene:TcoK_orf148
MW525445.1	MFAnnot	CDS	91708	92154	.	+	.	ID=CDS:TcoK_orf148;Parent=mRNA:TcoK_orf148
MW525445.1	MFAnnot	exon	91708	92154	.	+	.	ID=exon:TcoK_orf148;Parent=mRNA:TcoK_orf148
MW525445.1	MFAnnot	gene	92191	92520	.	+	.	ID=gene:TcoK_orf120;Name=TcoK_orf120
MW525445.1	MFAnnot	mRNA	92191	92520	.	+	.	ID=mRNA:TcoK_orf120;Name=TcoK_orf120;Parent=gene:TcoK_orf120
MW525445.1	MFAnnot	CDS	92191	92520	.	+	.	ID=CDS:TcoK_orf120;Parent=mRNA:TcoK_orf120
MW525445.1	MFAnnot	exon	92191	92520	.	+	.	ID=exon:TcoK_orf120;Parent=mRNA:TcoK_orf120
MW525445.1	mitos	gene	92784	93017	.	+	.	ID=gene:nad4_2;Name=nad4_2
MW525445.1	mitos	mRNA	92784	93017	.	+	.	ID=mRNA:nad4_2;Name=nad4_2;Parent=gene:nad4_2
MW525445.1	mitos	CDS	92784	93017	.	+	.	ID=CDS:nad4_2;Parent=mRNA:nad4_2
MW525445.1	mitos	exon	92784	93017	.	+	.	ID=exon:nad4_2;Parent=mRNA:nad4_2
MW525445.1	MFAnnot	gene	93101	93247	.	+	.	ID=gene:atp8;Name=atp8
MW525445.1	MFAnnot	mRNA	93101	93247	.	+	.	ID=mRNA:atp8;Name=atp8;Parent=gene:atp8
MW525445.1	MFAnnot	CDS	93101	93247	.	+	.	ID=CDS:atp8;Parent=mRNA:atp8
MW525445.1	MFAnnot	exon	93101	93247	.	+	.	ID=exon:atp8;Parent=mRNA:atp8
MW525445.1	MFAnnot	gene	93463	94245	.	+	.	ID=gene:atp6;Name=atp6
MW525445.1	MFAnnot	mRNA	93463	94245	.	+	.	ID=mRNA:atp6;Name=atp6;Parent=gene:atp6
MW525445.1	MFAnnot	CDS	93463	94245	.	+	.	ID=CDS:atp6;Parent=mRNA:atp6
MW525445.1	MFAnnot	exon	93463	94245	.	+	.	ID=exon:atp6;Parent=mRNA:atp6

## Sheet: 07.TgaK
Supplementary Table S3 (continued)
Seqid	Source	Type	Start	End	Score	Strand	Phase	Attributes
NC_030218.1	MFAnnot	gene	1	1170	.	+	.	ID=gene:cob;Name=cob
NC_030218.1	MFAnnot	mRNA	1	1170	.	+	.	ID=mRNA:cob;Name=cob;Parent=gene:cob
NC_030218.1	MFAnnot	CDS	1	1170	.	+	.	ID=CDS:cob;Parent=mRNA:cob
NC_030218.1	MFAnnot	exon	1	1170	.	+	.	ID=exon:cob;Parent=mRNA:cob
NC_030218.1	mitfi	tRNA	1225	1294	.	+	.	ID=tRNA:trnC_1;Name=trnC_1
NC_030218.1	mitos	gene	1790	3382	.	+	.	ID=gene:cox1;Name=cox1
NC_030218.1	mitos	mRNA	1790	3382	.	+	.	ID=mRNA:cox1;Name=cox1;Parent=gene:cox1
NC_030218.1	mitos	CDS	1790	3382	.	+	.	ID=CDS:cox1;Parent=mRNA:cox1
NC_030218.1	mitos	exon	1790	3382	.	+	.	ID=exon:cox1;Parent=mRNA:cox1
NC_030218.1	tRNAscan-SE	tRNA	3540	3610	.	+	.	ID=tRNA:Arg(TCT)_1;Name=Arg(TCT)_1
NC_030218.1	MFAnnot	gene	4041	5150	.	+	.	ID=gene:nad1;Name=nad1
NC_030218.1	MFAnnot	mRNA	4041	5150	.	+	.	ID=mRNA:nad1;Name=nad1;Parent=gene:nad1
NC_030218.1	MFAnnot	CDS	4041	5150	.	+	.	ID=CDS:nad1;Parent=mRNA:nad1
NC_030218.1	MFAnnot	exon	4041	5150	.	+	.	ID=exon:nad1;Parent=mRNA:nad1
NC_030218.1	MFAnnot	gene	5362	6819	.	+	.	ID=gene:nad4;Name=nad4
NC_030218.1	MFAnnot	mRNA	5362	6819	.	+	.	ID=mRNA:nad4;Name=nad4;Parent=gene:nad4
NC_030218.1	MFAnnot	CDS	5362	6819	.	+	.	ID=CDS:nad4;Parent=mRNA:nad4
NC_030218.1	MFAnnot	exon	5362	6819	.	+	.	ID=exon:nad4;Parent=mRNA:nad4
NC_030218.1	mitfi	tRNA	6976	7045	.	+	.	ID=tRNA:trnF_1_1;Name=trnF_1_1
NC_030218.1	mitos	gene	7315	7437	.	+	.	ID=gene:nad4_1;Name=nad4_1
NC_030218.1	mitos	mRNA	7315	7437	.	+	.	ID=mRNA:nad4_1;Name=nad4_1;Parent=gene:nad4_1
NC_030218.1	mitos	CDS	7315	7437	.	+	.	ID=CDS:nad4_1;Parent=mRNA:nad4_1
NC_030218.1	mitos	exon	7315	7437	.	+	.	ID=exon:nad4_1;Parent=mRNA:nad4_1
NC_030218.1	MFAnnot	gene	7478	7624	.	+	.	ID=gene:atp8;Name=atp8
NC_030218.1	MFAnnot	mRNA	7478	7624	.	+	.	ID=mRNA:atp8;Name=atp8;Parent=gene:atp8
NC_030218.1	MFAnnot	CDS	7478	7624	.	+	.	ID=CDS:atp8;Parent=mRNA:atp8
NC_030218.1	MFAnnot	exon	7478	7624	.	+	.	ID=exon:atp8;Parent=mRNA:atp8
NC_030218.1	MFAnnot	gene	7876	8658	.	+	.	ID=gene:atp6;Name=atp6
NC_030218.1	MFAnnot	mRNA	7876	8658	.	+	.	ID=mRNA:atp6;Name=atp6;Parent=gene:atp6
NC_030218.1	MFAnnot	CDS	7876	8658	.	+	.	ID=CDS:atp6;Parent=mRNA:atp6
NC_030218.1	MFAnnot	exon	7876	8658	.	+	.	ID=exon:atp6;Parent=mRNA:atp6
NC_030218.1	mitfi	rRNA	9249	10750	.	+	.	ID=rRNA:rns;Name=rns
NC_030218.1	mitfi	tRNA	10794	10877	.	+	.	ID=tRNA:trnY_1;Name=trnY_1
NC_030218.1	tRNAscan-SE	tRNA	10992	11065	.	+	.	ID=tRNA:Asp(GTC)_1;Name=Asp(GTC)_1
NC_030218.1	mitfi	tRNA	11071	11153	.	+	.	ID=tRNA:trnS1_1;Name=trnS1_1
NC_030218.1	tRNAscan-SE	tRNA	11158	11229	.	+	.	ID=tRNA:Asn(GTT)_1;Name=Asn(GTT)_1
NC_030218.1	MFAnnot	gene	11273	11581	.	+	.	ID=gene:cox3;Name=cox3
NC_030218.1	MFAnnot	mRNA	11273	11581	.	+	.	ID=mRNA:cox3;Name=cox3;Parent=gene:cox3
NC_030218.1	MFAnnot	CDS	11273	11581	.	+	.	ID=CDS:cox3;Parent=mRNA:cox3
NC_030218.1	MFAnnot	exon	11273	11581	.	+	.	ID=exon:cox3;Parent=mRNA:cox3
NC_030218.1	tRNAscan-SE	tRNA	12169	12239	.	+	.	ID=tRNA:Gly(TCC)_1;Name=Gly(TCC)_1
NC_030218.1	MFAnnot	gene	12378	13130	.	+	.	ID=gene:nad6;Name=nad6
NC_030218.1	MFAnnot	mRNA	12378	13130	.	+	.	ID=mRNA:nad6;Name=nad6;Parent=gene:nad6
NC_030218.1	MFAnnot	CDS	12378	13130	.	+	.	ID=CDS:nad6;Parent=mRNA:nad6
NC_030218.1	MFAnnot	exon	12378	13130	.	+	.	ID=exon:nad6;Parent=mRNA:nad6
NC_030218.1	mitfi	tRNA	13541	13612	.	+	.	ID=tRNA:trnI_1;Name=trnI_1
NC_030218.1	tRNAscan-SE	tRNA	13708	13794	.	+	.	ID=tRNA:Ser(TGA)_1;Name=Ser(TGA)_1
NC_030218.1	tRNAscan-SE	tRNA	13803	13874	.	+	.	ID=tRNA:Sup(TCA)_1;Name=Sup(TCA)_1
NC_030218.1	mitfi	tRNA	13928	13999	.	+	.	ID=tRNA:trnP_1;Name=trnP_1
NC_030218.1	mitfi	rRNA	14188	18818	.	+	.	ID=rRNA:rnl;Name=rnl
NC_030218.1	mitfi	intron	16511	18214	.	+	.	ID=rRNA:rnl;Name=rnl
NC_030218.1	MFAnnot	gene	16823	17131	.	+	.	ID=gene:TgaK_orf102;Name=TgaK_orf102
NC_030218.1	MFAnnot	mRNA	16823	17131	.	+	.	ID=mRNA:TgaK_orf102;Name=TgaK_orf102;Parent=gene:TgaK_orf102
NC_030218.1	MFAnnot	CDS	16823	17131	.	+	.	ID=CDS:TgaK_orf102;Parent=mRNA:TgaK_orf102
NC_030218.1	MFAnnot	exon	16823	17131	.	+	.	ID=exon:TgaK_orf102;Parent=mRNA:TgaK_orf102
NC_030218.1	MFAnnot	gene	17353	18180	.	+	.	ID=gene:TgaK_orf275;Name=TgaK_orf275
NC_030218.1	MFAnnot	mRNA	17353	18180	.	+	.	ID=mRNA:TgaK_orf275;Name=TgaK_orf275;Parent=gene:TgaK_orf275
NC_030218.1	MFAnnot	CDS	17353	18180	.	+	.	ID=CDS:TgaK_orf275;Parent=mRNA:TgaK_orf275
NC_030218.1	MFAnnot	exon	17353	18180	.	+	.	ID=exon:TgaK_orf275;Parent=mRNA:TgaK_orf275
NC_030218.1	mitfi	tRNA	18847	18917	.	+	.	ID=tRNA:trnT_1;Name=trnT_1
NC_030218.1	tRNAscan-SE	tRNA	18923	18995	.	+	.	ID=tRNA:Glu(TTC)_1;Name=Glu(TTC)_1
NC_030218.1	tRNAscan-SE	tRNA	18996	19066	.	+	.	ID=tRNA:Met(CAT)_1;Name=Met(CAT)_1
NC_030218.1	tRNAscan-SE	tRNA	19286	19358	.	+	.	ID=tRNA:Met(CAT)_2;Name=Met(CAT)_2
NC_030218.1	tRNAscan-SE	tRNA	19363	19445	.	+	.	ID=tRNA:Leu(TAA)_1;Name=Leu(TAA)_1
NC_030218.1	tRNAscan-SE	tRNA	19527	19598	.	+	.	ID=tRNA:Ala(TGC)_1;Name=Ala(TGC)_1
NC_030218.1	tRNAscan-SE	tRNA	19604	19676	.	+	.	ID=tRNA:Phe(GAA)_1;Name=Phe(GAA)_1
NC_030218.1	tRNAscan-SE	tRNA	19677	19749	.	+	.	ID=tRNA:Lys(TTT)_1;Name=Lys(TTT)_1
NC_030218.1	mitfi	tRNA	19979	20049	.	+	.	ID=tRNA:trnE_1_1;Name=trnE_1_1
NC_030218.1	mitfi	tRNA	20257	20339	.	+	.	ID=tRNA:trnL1_1;Name=trnL1_1
NC_030218.1	tRNAscan-SE	tRNA	21444	21516	.	+	.	ID=tRNA:Arg(TCT)_2;Name=Arg(TCT)_2
NC_030218.1	mitfi	tRNA	21640	21712	.	+	.	ID=tRNA:trnQ_0_1;Name=trnQ_0_1
NC_030218.1	mitfi	tRNA	21827	21882	.	+	.	ID=tRNA:trnQ_1_1;Name=trnQ_1_1
NC_030218.1	tRNAscan-SE	tRNA	21908	21980	.	+	.	ID=tRNA:His(GTG)_1;Name=His(GTG)_1
NC_030218.1	tRNAscan-SE	tRNA	22146	22217	.	+	.	ID=tRNA:Met(CAT)_3;Name=Met(CAT)_3
NC_030218.1	MFAnnot	gene	22394	24061	.	+	.	ID=gene:nad2;Name=nad2
NC_030218.1	MFAnnot	mRNA	22394	24061	.	+	.	ID=mRNA:nad2;Name=nad2;Parent=gene:nad2
NC_030218.1	MFAnnot	CDS	22394	24061	.	+	.	ID=CDS:nad2;Parent=mRNA:nad2
NC_030218.1	MFAnnot	exon	22394	24061	.	+	.	ID=exon:nad2;Parent=mRNA:nad2
NC_030218.1	MFAnnot	gene	24062	24475	.	+	.	ID=gene:nad3;Name=nad3
NC_030218.1	MFAnnot	mRNA	24062	24475	.	+	.	ID=mRNA:nad3;Name=nad3;Parent=gene:nad3
NC_030218.1	MFAnnot	CDS	24062	24475	.	+	.	ID=CDS:nad3;Parent=mRNA:nad3
NC_030218.1	MFAnnot	exon	24062	24475	.	+	.	ID=exon:nad3;Parent=mRNA:nad3
NC_030218.1	MFAnnot	gene	24662	24886	.	+	.	ID=gene:atp9;Name=atp9
NC_030218.1	MFAnnot	mRNA	24662	24886	.	+	.	ID=mRNA:atp9;Name=atp9;Parent=gene:atp9
NC_030218.1	MFAnnot	CDS	24662	24886	.	+	.	ID=CDS:atp9;Parent=mRNA:atp9
NC_030218.1	MFAnnot	exon	24662	24886	.	+	.	ID=exon:atp9;Parent=mRNA:atp9
NC_030218.1	MFAnnot	gene	25061	25810	.	+	.	ID=gene:cox2;Name=cox2
NC_030218.1	MFAnnot	mRNA	25061	25810	.	+	.	ID=mRNA:cox2;Name=cox2;Parent=gene:cox2
NC_030218.1	MFAnnot	CDS	25061	25810	.	+	.	ID=CDS:cox2;Parent=mRNA:cox2
NC_030218.1	MFAnnot	exon	25061	25810	.	+	.	ID=exon:cox2;Parent=mRNA:cox2
NC_030218.1	mitfi	tRNA	25911	25981	.	+	.	ID=tRNA:trnR_1_1;Name=trnR_1_1
NC_030218.1	MFAnnot	gene	26099	26368	.	+	.	ID=gene:nad4L;Name=nad4L
NC_030218.1	MFAnnot	mRNA	26099	26368	.	+	.	ID=mRNA:nad4L;Name=nad4L;Parent=gene:nad4L
NC_030218.1	MFAnnot	CDS	26099	26368	.	+	.	ID=CDS:nad4L;Parent=mRNA:nad4L
NC_030218.1	MFAnnot	exon	26099	26368	.	+	.	ID=exon:nad4L;Parent=mRNA:nad4L
NC_030218.1	MFAnnot	gene	26368	28434	.	+	.	ID=gene:nad5;Name=nad5
NC_030218.1	MFAnnot	mRNA	26368	28434	.	+	.	ID=mRNA:nad5;Name=nad5;Parent=gene:nad5
NC_030218.1	MFAnnot	CDS	26368	28434	.	+	.	ID=CDS:nad5;Parent=mRNA:nad5
NC_030218.1	MFAnnot	exon	26368	28434	.	+	.	ID=exon:nad5;Parent=mRNA:nad5
NC_030218.1	MFAnnot	gene	28691	29038	.	+	.	ID=gene:TgaK_orf115;Name=TgaK_orf115
NC_030218.1	MFAnnot	mRNA	28691	29038	.	+	.	ID=mRNA:TgaK_orf115;Name=TgaK_orf115;Parent=gene:TgaK_orf115
NC_030218.1	MFAnnot	CDS	28691	29038	.	+	.	ID=CDS:TgaK_orf115;Parent=mRNA:TgaK_orf115
NC_030218.1	MFAnnot	exon	28691	29038	.	+	.	ID=exon:TgaK_orf115;Parent=mRNA:TgaK_orf115

## Sheet: 08.ThamA
Supplementary Table S3 (continued)
Seqid	Source	Type	Start	End	Score	Strand	Phase	Attributes
MF287973.1	MFAnnot	gene	171	1628	.	+	.	ID=gene:nad4;Name=nad4
MF287973.1	MFAnnot	mRNA	171	1628	.	+	.	ID=mRNA:nad4;Name=nad4;Parent=gene:nad4
MF287973.1	MFAnnot	CDS	171	1628	.	+	.	ID=CDS:nad4;Parent=mRNA:nad4
MF287973.1	MFAnnot	exon	171	1628	.	+	.	ID=exon:nad4;Parent=mRNA:nad4
MF287973.1	tRNAscan-SE	tRNA	1759	1828	.	+	.	ID=tRNA:Phe(AAA)_1;Name=Phe(AAA)_1
MF287973.1	MFAnnot	gene	2043	2189	.	+	.	ID=gene:atp8;Name=atp8
MF287973.1	MFAnnot	mRNA	2043	2189	.	+	.	ID=mRNA:atp8;Name=atp8;Parent=gene:atp8
MF287973.1	MFAnnot	CDS	2043	2189	.	+	.	ID=CDS:atp8;Parent=mRNA:atp8
MF287973.1	MFAnnot	exon	2043	2189	.	+	.	ID=exon:atp8;Parent=mRNA:atp8
MF287973.1	MFAnnot	gene	2377	3159	.	+	.	ID=gene:atp6;Name=atp6
MF287973.1	MFAnnot	mRNA	2377	3159	.	+	.	ID=mRNA:atp6;Name=atp6;Parent=gene:atp6
MF287973.1	MFAnnot	CDS	2377	3159	.	+	.	ID=CDS:atp6;Parent=mRNA:atp6
MF287973.1	MFAnnot	exon	2377	3159	.	+	.	ID=exon:atp6;Parent=mRNA:atp6
MF287973.1	tRNAscan-SE	tRNA	3274	3344	.	+	.	ID=tRNA:Phe(AAA)_2;Name=Phe(AAA)_2
MF287973.1	mitfi	rRNA	3751	5252	.	+	.	ID=rRNA:rns;Name=rns
MF287973.1	tRNAscan-SE	tRNA	5296	5379	.	+	.	ID=tRNA:Tyr(GTA)_1;Name=Tyr(GTA)_1
MF287973.1	tRNAscan-SE	tRNA	5554	5627	.	+	.	ID=tRNA:Asp(GTC)_1;Name=Asp(GTC)_1
MF287973.1	tRNAscan-SE	tRNA	5633	5716	.	+	.	ID=tRNA:Ser(GCT)_1;Name=Ser(GCT)_1
MF287973.1	tRNAscan-SE	tRNA	5721	5792	.	+	.	ID=tRNA:Asn(GTT)_1;Name=Asn(GTT)_1
MF287973.1	MFAnnot	gene	5837	7764	.	+	.	ID=gene:cox3;Name=cox3
MF287973.1	MFAnnot	mRNA	5837	7764	.	+	.	ID=mRNA:cox3;Name=cox3;Parent=gene:cox3
MF287973.1	MFAnnot	CDS	5837	6055	.	+	.	ID=CDS:cox3;Parent=mRNA:cox3
MF287973.1	MFAnnot	exon	5837	6055	.	+	.	ID=exon:cox3;Parent=mRNA:cox3
MF287973.1	MFAnnot	gene	6080	6973	.	+	.	ID=gene:ThamA_orf305;Name=ThamA_orf305
MF287973.1	MFAnnot	mRNA	6080	6973	.	+	.	ID=mRNA:ThamA_orf305;Name=ThamA_orf305;Parent=gene:ThamA_orf305
MF287973.1	MFAnnot	CDS	6080	6973	.	+	.	ID=CDS:ThamA_orf305;Parent=mRNA:ThamA_orf305
MF287973.1	MFAnnot	exon	6080	6973	.	+	.	ID=exon:ThamA_orf305;Parent=mRNA:ThamA_orf305
MF287973.1	MFAnnot	CDS	7174	7764	.	+	.	ID=CDS:cox3;Parent=mRNA:cox3
MF287973.1	MFAnnot	exon	7174	7764	.	+	.	ID=exon:cox3;Parent=mRNA:cox3
MF287973.1	tRNAscan-SE	tRNA	7865	7935	.	+	.	ID=tRNA:Gly(TCC)_1;Name=Gly(TCC)_1
MF287973.1	MFAnnot	gene	8058	8810	.	+	.	ID=gene:nad6;Name=nad6
MF287973.1	MFAnnot	mRNA	8058	8810	.	+	.	ID=mRNA:nad6;Name=nad6;Parent=gene:nad6
MF287973.1	MFAnnot	CDS	8058	8810	.	+	.	ID=CDS:nad6;Parent=mRNA:nad6
MF287973.1	MFAnnot	exon	8058	8810	.	+	.	ID=exon:nad6;Parent=mRNA:nad6
MF287973.1	tRNAscan-SE	tRNA	9282	9353	.	+	.	ID=tRNA:Ile(GAT)_1;Name=Ile(GAT)_1
MF287973.1	tRNAscan-SE	tRNA	9481	9567	.	+	.	ID=tRNA:Ser(TGA)_1;Name=Ser(TGA)_1
MF287973.1	tRNAscan-SE	tRNA	9576	9647	.	+	.	ID=tRNA:Sup(TCA)_1;Name=Sup(TCA)_1
MF287973.1	tRNAscan-SE	tRNA	9701	9772	.	+	.	ID=tRNA:Pro(TGG)_1;Name=Pro(TGG)_1
MF287973.1	mitfi	rRNA	9950	14608	.	+	.	ID=rRNA:rnl;Name=rnl
MF287973.1	mitfi	intron	12273	14007	.	+	.	ID=rRNA:rnl;Name=rnl
MF287973.1	MFAnnot	gene	12605	13972	.	+	.	ID=gene:rps3;Name=rps3
MF287973.1	MFAnnot	mRNA	12605	13972	.	+	.	ID=mRNA:rps3;Name=rps3;Parent=gene:rps3
MF287973.1	MFAnnot	CDS	12605	13972	.	+	.	ID=CDS:rps3;Parent=mRNA:rps3
MF287973.1	MFAnnot	exon	12605	13972	.	+	.	ID=exon:rps3;Parent=mRNA:rps3
MF287973.1	tRNAscan-SE	tRNA	14637	14707	.	+	.	ID=tRNA:Thr(TGT)_1;Name=Thr(TGT)_1
MF287973.1	tRNAscan-SE	tRNA	14713	14785	.	+	.	ID=tRNA:Glu(TTC)_1;Name=Glu(TTC)_1
MF287973.1	tRNAscan-SE	tRNA	14786	14856	.	+	.	ID=tRNA:Met(CAT)_1;Name=Met(CAT)_1
MF287973.1	tRNAscan-SE	tRNA	14987	15059	.	+	.	ID=tRNA:Met(CAT)_2;Name=Met(CAT)_2
MF287973.1	tRNAscan-SE	tRNA	15064	15146	.	+	.	ID=tRNA:Leu(TAA)_1;Name=Leu(TAA)_1
MF287973.1	tRNAscan-SE	tRNA	15228	15299	.	+	.	ID=tRNA:Ala(TGC)_1;Name=Ala(TGC)_1
MF287973.1	tRNAscan-SE	tRNA	15305	15377	.	+	.	ID=tRNA:Phe(GAA)_1;Name=Phe(GAA)_1
MF287973.1	tRNAscan-SE	tRNA	15378	15450	.	+	.	ID=tRNA:Lys(TTT)_1;Name=Lys(TTT)_1
MF287973.1	mitfi	tRNA	15631	15701	.	+	.	ID=tRNA:trnL2_2_1;Name=trnL2_2_1
MF287973.1	mitfi	tRNA	15706	15786	.	+	.	ID=tRNA:trnL2_1_1;Name=trnL2_1_1
MF287973.1	tRNAscan-SE	tRNA	15882	15964	.	+	.	ID=tRNA:Leu(TAG)_1;Name=Leu(TAG)_1
MF287973.1	tRNAscan-SE	tRNA	16231	16303	.	+	.	ID=tRNA:Gln(TTG)_1;Name=Gln(TTG)_1
MF287973.1	mitfi	tRNA	16503	16566	.	+	.	ID=tRNA:trnQ_1_1;Name=trnQ_1_1
MF287973.1	tRNAscan-SE	tRNA	16591	16663	.	+	.	ID=tRNA:His(GTG)_1;Name=His(GTG)_1
MF287973.1	tRNAscan-SE	tRNA	16792	16863	.	+	.	ID=tRNA:Met(CAT)_3;Name=Met(CAT)_3
MF287973.1	MFAnnot	gene	16990	18657	.	+	.	ID=gene:nad2;Name=nad2
MF287973.1	MFAnnot	mRNA	16990	18657	.	+	.	ID=mRNA:nad2;Name=nad2;Parent=gene:nad2
MF287973.1	MFAnnot	CDS	16990	18657	.	+	.	ID=CDS:nad2;Parent=mRNA:nad2
MF287973.1	MFAnnot	exon	16990	18657	.	+	.	ID=exon:nad2;Parent=mRNA:nad2
MF287973.1	MFAnnot	gene	18658	19071	.	+	.	ID=gene:nad3;Name=nad3
MF287973.1	MFAnnot	mRNA	18658	19071	.	+	.	ID=mRNA:nad3;Name=nad3;Parent=gene:nad3
MF287973.1	MFAnnot	CDS	18658	19071	.	+	.	ID=CDS:nad3;Parent=mRNA:nad3
MF287973.1	MFAnnot	exon	18658	19071	.	+	.	ID=exon:nad3;Parent=mRNA:nad3
MF287973.1	MFAnnot	gene	19266	19490	.	+	.	ID=gene:atp9;Name=atp9
MF287973.1	MFAnnot	mRNA	19266	19490	.	+	.	ID=mRNA:atp9;Name=atp9;Parent=gene:atp9
MF287973.1	MFAnnot	CDS	19266	19490	.	+	.	ID=CDS:atp9;Parent=mRNA:atp9
MF287973.1	MFAnnot	exon	19266	19490	.	+	.	ID=exon:atp9;Parent=mRNA:atp9
MF287973.1	MFAnnot	gene	19665	22856	.	+	.	ID=gene:cox2;Name=cox2
MF287973.1	MFAnnot	mRNA	19665	22856	.	+	.	ID=mRNA:cox2;Name=cox2;Parent=gene:cox2
MF287973.1	MFAnnot	CDS	19665	19745	.	+	.	ID=CDS:cox2;Parent=mRNA:cox2
MF287973.1	MFAnnot	exon	19665	19745	.	+	.	ID=exon:cox2;Parent=mRNA:cox2
MF287973.1	MFAnnot	gene	19845	21017	.	+	.	ID=gene:ThamA_orf423;Name=ThamA_orf423
MF287973.1	MFAnnot	mRNA	19845	21017	.	+	.	ID=mRNA:ThamA_orf423;Name=ThamA_orf423;Parent=gene:ThamA_orf423
MF287973.1	MFAnnot	CDS	19845	21017	.	+	.	ID=CDS:ThamA_orf423;Parent=mRNA:ThamA_orf423
MF287973.1	MFAnnot	exon	19845	21017	.	+	.	ID=exon:ThamA_orf423;Parent=mRNA:ThamA_orf423
MF287973.1	MFAnnot	CDS	21069	21215	.	+	.	ID=CDS:cox2;Parent=mRNA:cox2
MF287973.1	MFAnnot	exon	21069	21215	.	+	.	ID=exon:cox2;Parent=mRNA:cox2
MF287973.1	MFAnnot	gene	21348	22100	.	+	.	ID=gene:ThamA_giy_1;Name=ThamA_giy_1
MF287973.1	MFAnnot	mRNA	21348	22100	.	+	.	ID=mRNA:ThamA_giy_1;Name=ThamA_giy_1;Parent=gene:ThamA_giy_1
MF287973.1	MFAnnot	CDS	21348	22100	.	+	.	ID=CDS:ThamA_giy_1;Parent=mRNA:ThamA_giy_1
MF287973.1	MFAnnot	exon	21348	22100	.	+	.	ID=exon:ThamA_giy_1;Parent=mRNA:ThamA_giy_1
MF287973.1	MFAnnot	CDS	22335	22856	.	+	.	ID=CDS:cox2;Parent=mRNA:cox2
MF287973.1	MFAnnot	exon	22335	22856	.	+	.	ID=exon:cox2;Parent=mRNA:cox2
MF287973.1	tRNAscan-SE	tRNA	22955	23025	.	+	.	ID=tRNA:Arg(ACG)_1;Name=Arg(ACG)_1
MF287973.1	MFAnnot	gene	23141	23410	.	+	.	ID=gene:nad4L;Name=nad4L
MF287973.1	MFAnnot	mRNA	23141	23410	.	+	.	ID=mRNA:nad4L;Name=nad4L;Parent=gene:nad4L
MF287973.1	MFAnnot	CDS	23141	23410	.	+	.	ID=CDS:nad4L;Parent=mRNA:nad4L
MF287973.1	MFAnnot	exon	23141	23410	.	+	.	ID=exon:nad4L;Parent=mRNA:nad4L
MF287973.1	MFAnnot	gene	23410	25470	.	+	.	ID=gene:nad5;Name=nad5
MF287973.1	MFAnnot	mRNA	23410	25470	.	+	.	ID=mRNA:nad5;Name=nad5;Parent=gene:nad5
MF287973.1	MFAnnot	CDS	23410	25470	.	+	.	ID=CDS:nad5;Parent=mRNA:nad5
MF287973.1	MFAnnot	exon	23410	25470	.	+	.	ID=exon:nad5;Parent=mRNA:nad5
MF287973.1	MFAnnot	gene	25493	26098	.	+	.	ID=gene:ThamA_orf201;Name=ThamA_orf201
MF287973.1	MFAnnot	mRNA	25493	26098	.	+	.	ID=mRNA:ThamA_orf201;Name=ThamA_orf201;Parent=gene:ThamA_orf201
MF287973.1	MFAnnot	CDS	25493	26098	.	+	.	ID=CDS:ThamA_orf201;Parent=mRNA:ThamA_orf201
MF287973.1	MFAnnot	exon	25493	26098	.	+	.	ID=exon:ThamA_orf201;Parent=mRNA:ThamA_orf201
MF287973.1	MFAnnot	gene	26342	27511	.	+	.	ID=gene:cob;Name=cob
MF287973.1	MFAnnot	mRNA	26342	27511	.	+	.	ID=mRNA:cob;Name=cob;Parent=gene:cob
MF287973.1	MFAnnot	CDS	26342	27511	.	+	.	ID=CDS:cob;Parent=mRNA:cob
MF287973.1	MFAnnot	exon	26342	27511	.	+	.	ID=exon:cob;Parent=mRNA:cob
MF287973.1	tRNAscan-SE	tRNA	27564	27637	.	+	.	ID=tRNA:Cys(GCA)_1;Name=Cys(GCA)_1
MF287973.1	MFAnnot	gene	28138	30995	.	+	.	ID=gene:cox1;Name=cox1
MF287973.1	MFAnnot	mRNA	28138	30995	.	+	.	ID=mRNA:cox1;Name=cox1;Parent=gene:cox1
MF287973.1	MFAnnot	CDS	28138	29194	.	+	.	ID=CDS:cox1;Parent=mRNA:cox1
MF287973.1	MFAnnot	exon	28138	29194	.	+	.	ID=exon:cox1;Parent=mRNA:cox1
MF287973.1	MFAnnot	gene	29197	30468	.	+	.	ID=gene:ThamA_giy_2;Name=ThamA_giy_2
MF287973.1	MFAnnot	mRNA	29197	30468	.	+	.	ID=mRNA:ThamA_giy_2;Name=ThamA_giy_2;Parent=gene:ThamA_giy_2
MF287973.1	MFAnnot	CDS	29197	30468	.	+	.	ID=CDS:ThamA_giy_2;Parent=mRNA:ThamA_giy_2
MF287973.1	MFAnnot	exon	29197	30468	.	+	.	ID=exon:ThamA_giy_2;Parent=mRNA:ThamA_giy_2
MF287973.1	MFAnnot	CDS	30469	30995	.	+	.	ID=CDS:cox1;Parent=mRNA:cox1
MF287973.1	MFAnnot	exon	30469	30995	.	+	.	ID=exon:cox1;Parent=mRNA:cox1
MF287973.1	tRNAscan-SE	tRNA	31129	31199	.	+	.	ID=tRNA:Arg(TCT)_1;Name=Arg(TCT)_1
MF287973.1	MFAnnot	gene	31638	32747	.	+	.	ID=gene:nad1;Name=nad1
MF287973.1	MFAnnot	mRNA	31638	32747	.	+	.	ID=mRNA:nad1;Name=nad1;Parent=gene:nad1
MF287973.1	MFAnnot	CDS	31638	32747	.	+	.	ID=CDS:nad1;Parent=mRNA:nad1
MF287973.1	MFAnnot	exon	31638	32747	.	+	.	ID=exon:nad1;Parent=mRNA:nad1

## Sheet: 09.TharA
Supplementary Table S3 (continued)
Seqid	Source	Type	Start	End	Score	Strand	Phase	Attributes
MT263519.1	mitfi	rRNA	17	6763	.	+	.	ID=rRNA:rnl;Name=rnl
MT263519.1	mitfi	intron	1616	2564	.	+	.	ID=rRNA:rnl;Name=rnl
MT263519.1	MFAnnot	gene	1636	2250	.	+	.	ID=gene:TharA_orf203;Name=TharA_orf203
MT263519.1	MFAnnot	mRNA	1636	2250	.	+	.	ID=mRNA:TharA_orf203;Name=TharA_orf203;Parent=gene:TharA_orf203
MT263519.1	MFAnnot	CDS	1636	2250	.	+	.	ID=CDS:TharA_orf203;Parent=mRNA:TharA_orf203
MT263519.1	MFAnnot	exon	1636	2250	.	+	.	ID=exon:TharA_orf203;Parent=mRNA:TharA_orf203
MT263519.1	mitfi	intron	3304	6154	.	+	.	ID=rRNA:rnl;Name=rnl
MT263519.1	MFAnnot	gene	3625	4029	.	+	.	ID=gene:rps3_1;Name=rps3_1
MT263519.1	MFAnnot	mRNA	3625	4029	.	+	.	ID=mRNA:rps3_1;Name=rps3_1;Parent=gene:rps3_1
MT263519.1	MFAnnot	CDS	3625	4029	.	+	.	ID=CDS:rps3_1;Parent=mRNA:rps3_1
MT263519.1	MFAnnot	exon	3625	4029	.	+	.	ID=exon:rps3_1;Parent=mRNA:rps3_1
MT263519.1	MFAnnot	gene	4581	5084	.	+	.	ID=gene:rps3_2;Name=rps3_2
MT263519.1	MFAnnot	mRNA	4581	5084	.	+	.	ID=mRNA:rps3_2;Name=rps3_2;Parent=gene:rps3_2
MT263519.1	MFAnnot	CDS	4581	5084	.	+	.	ID=CDS:rps3_2;Parent=mRNA:rps3_2
MT263519.1	MFAnnot	exon	4581	5084	.	+	.	ID=exon:rps3_2;Parent=mRNA:rps3_2
MT263519.1	MFAnnot	gene	5207	6094	.	+	.	ID=gene:TharA_orf312;Name=TharA_orf312
MT263519.1	MFAnnot	mRNA	5207	6094	.	+	.	ID=mRNA:TharA_orf312;Name=TharA_orf312;Parent=gene:TharA_orf312
MT263519.1	MFAnnot	CDS	5207	6094	.	+	.	ID=CDS:TharA_orf312;Parent=mRNA:TharA_orf312
MT263519.1	MFAnnot	exon	5207	6094	.	+	.	ID=exon:TharA_orf312;Parent=mRNA:TharA_orf312
MT263519.1	tRNAscan-SE	tRNA	6792	6862	.	+	.	ID=tRNA:Thr(TGT)_1;Name=Thr(TGT)_1
MT263519.1	tRNAscan-SE	tRNA	6868	6940	.	+	.	ID=tRNA:Glu(TTC)_1;Name=Glu(TTC)_1
MT263519.1	tRNAscan-SE	tRNA	6941	7011	.	+	.	ID=tRNA:Met(CAT)_1;Name=Met(CAT)_1
MT263519.1	tRNAscan-SE	tRNA	7159	7231	.	+	.	ID=tRNA:Met(CAT)_2;Name=Met(CAT)_2
MT263519.1	tRNAscan-SE	tRNA	7234	7316	.	+	.	ID=tRNA:Leu(TAA)_1;Name=Leu(TAA)_1
MT263519.1	tRNAscan-SE	tRNA	7408	7479	.	+	.	ID=tRNA:Ala(TGC)_1;Name=Ala(TGC)_1
MT263519.1	tRNAscan-SE	tRNA	7485	7557	.	+	.	ID=tRNA:Phe(GAA)_1;Name=Phe(GAA)_1
MT263519.1	tRNAscan-SE	tRNA	7650	7722	.	+	.	ID=tRNA:Lys(TTT)_1;Name=Lys(TTT)_1
MT263519.1	tRNAscan-SE	tRNA	7795	7877	.	+	.	ID=tRNA:Leu(TAG)_1;Name=Leu(TAG)_1
MT263519.1	tRNAscan-SE	tRNA	7955	8027	.	+	.	ID=tRNA:Gln(TTG)_1;Name=Gln(TTG)_1
MT263519.1	mitfi	tRNA	8120	8186	.	+	.	ID=tRNA:trnQ_1_1;Name=trnQ_1_1
MT263519.1	mitfi	tRNA	8279	8342	.	+	.	ID=tRNA:trnQ_2_1;Name=trnQ_2_1
MT263519.1	tRNAscan-SE	tRNA	8359	8431	.	+	.	ID=tRNA:His(GTG)_1;Name=His(GTG)_1
MT263519.1	tRNAscan-SE	tRNA	8529	8599	.	+	.	ID=tRNA:Met(CAT)_3;Name=Met(CAT)_3
MT263519.1	MFAnnot	gene	8685	10352	.	+	.	ID=gene:nad2;Name=nad2
MT263519.1	MFAnnot	mRNA	8685	10352	.	+	.	ID=mRNA:nad2;Name=nad2;Parent=gene:nad2
MT263519.1	MFAnnot	CDS	8685	10352	.	+	.	ID=CDS:nad2;Parent=mRNA:nad2
MT263519.1	MFAnnot	exon	8685	10352	.	+	.	ID=exon:nad2;Parent=mRNA:nad2
MT263519.1	MFAnnot	gene	10353	10766	.	+	.	ID=gene:nad3;Name=nad3
MT263519.1	MFAnnot	mRNA	10353	10766	.	+	.	ID=mRNA:nad3;Name=nad3;Parent=gene:nad3
MT263519.1	MFAnnot	CDS	10353	10766	.	+	.	ID=CDS:nad3;Parent=mRNA:nad3
MT263519.1	MFAnnot	exon	10353	10766	.	+	.	ID=exon:nad3;Parent=mRNA:nad3
MT263519.1	MFAnnot	gene	10957	11181	.	+	.	ID=gene:atp9;Name=atp9
MT263519.1	MFAnnot	mRNA	10957	11181	.	+	.	ID=mRNA:atp9;Name=atp9;Parent=gene:atp9
MT263519.1	MFAnnot	CDS	10957	11181	.	+	.	ID=CDS:atp9;Parent=mRNA:atp9
MT263519.1	MFAnnot	exon	10957	11181	.	+	.	ID=exon:atp9;Parent=mRNA:atp9
MT263519.1	MFAnnot	gene	11355	12698	.	+	.	ID=gene:TharA_orf448;Name=TharA_orf448
MT263519.1	MFAnnot	mRNA	11355	12698	.	+	.	ID=mRNA:TharA_orf448;Name=TharA_orf448;Parent=gene:TharA_orf448
MT263519.1	MFAnnot	CDS	11355	12698	.	+	.	ID=CDS:TharA_orf448;Parent=mRNA:TharA_orf448
MT263519.1	MFAnnot	exon	11355	12698	.	+	.	ID=exon:TharA_orf448;Parent=mRNA:TharA_orf448
MT263519.1	mitos	gene	12734	13399	.	+	.	ID=gene:cox2;Name=cox2
MT263519.1	mitos	mRNA	12734	13399	.	+	.	ID=mRNA:cox2;Name=cox2;Parent=gene:cox2
MT263519.1	mitos	CDS	12734	13399	.	+	.	ID=CDS:cox2;Parent=mRNA:cox2
MT263519.1	mitos	exon	12734	13399	.	+	.	ID=exon:cox2;Parent=mRNA:cox2
MT263519.1	tRNAscan-SE	tRNA	13484	13554	.	+	.	ID=tRNA:Arg(ACG)_1;Name=Arg(ACG)_1
MT263519.1	MFAnnot	gene	13888	14157	.	+	.	ID=gene:nad4L;Name=nad4L
MT263519.1	MFAnnot	mRNA	13888	14157	.	+	.	ID=mRNA:nad4L;Name=nad4L;Parent=gene:nad4L
MT263519.1	MFAnnot	CDS	13888	14157	.	+	.	ID=CDS:nad4L;Parent=mRNA:nad4L
MT263519.1	MFAnnot	exon	13888	14157	.	+	.	ID=exon:nad4L;Parent=mRNA:nad4L
MT263519.1	mitos	gene	14157	15485	.	+	.	ID=gene:nad5;Name=nad5
MT263519.1	mitos	mRNA	14157	15485	.	+	.	ID=mRNA:nad5;Name=nad5;Parent=gene:nad5
MT263519.1	mitos	CDS	14157	15485	.	+	.	ID=CDS:nad5;Parent=mRNA:nad5
MT263519.1	mitos	exon	14157	15485	.	+	.	ID=exon:nad5;Parent=mRNA:nad5
MT263519.1	MFAnnot	gene	16541	18595	.	+	.	ID=gene:cob;Name=cob
MT263519.1	MFAnnot	mRNA	16541	18595	.	+	.	ID=mRNA:cob;Name=cob;Parent=gene:cob
MT263519.1	MFAnnot	CDS	16541	16933	.	+	.	ID=CDS:cob;Parent=mRNA:cob
MT263519.1	MFAnnot	exon	16541	16933	.	+	.	ID=exon:cob;Parent=mRNA:cob
MT263519.1	MFAnnot	gene	16970	17818	.	+	.	ID=gene:TharA_giy_1;Name=TharA_giy_1
MT263519.1	MFAnnot	mRNA	16970	17818	.	+	.	ID=mRNA:TharA_giy_1;Name=TharA_giy_1;Parent=gene:TharA_giy_1
MT263519.1	MFAnnot	CDS	16970	17818	.	+	.	ID=CDS:TharA_giy_1;Parent=mRNA:TharA_giy_1
MT263519.1	MFAnnot	exon	16970	17818	.	+	.	ID=exon:TharA_giy_1;Parent=mRNA:TharA_giy_1
MT263519.1	MFAnnot	CDS	18140	18595	.	+	.	ID=CDS:cob;Parent=mRNA:cob
MT263519.1	MFAnnot	exon	18140	18595	.	+	.	ID=exon:cob;Parent=mRNA:cob
MT263519.1	tRNAscan-SE	tRNA	19029	19097	.	+	.	ID=tRNA:Cys(GCA)_1;Name=Cys(GCA)_1
MT263519.1	MFAnnot	gene	19587	22430	.	+	.	ID=gene:cox1;Name=cox1
MT263519.1	MFAnnot	mRNA	19587	22430	.	+	.	ID=mRNA:cox1;Name=cox1;Parent=gene:cox1
MT263519.1	MFAnnot	CDS	19587	19804	.	+	.	ID=CDS:cox1;Parent=mRNA:cox1
MT263519.1	MFAnnot	exon	19587	19804	.	+	.	ID=exon:cox1;Parent=mRNA:cox1
MT263519.1	MFAnnot	gene	19815	20780	.	+	.	ID=gene:TharA_giy_2;Name=TharA_giy_2
MT263519.1	MFAnnot	mRNA	19815	20780	.	+	.	ID=mRNA:TharA_giy_2;Name=TharA_giy_2;Parent=gene:TharA_giy_2
MT263519.1	MFAnnot	CDS	19815	20780	.	+	.	ID=CDS:TharA_giy_2;Parent=mRNA:TharA_giy_2
MT263519.1	MFAnnot	exon	19815	20780	.	+	.	ID=exon:TharA_giy_2;Parent=mRNA:TharA_giy_2
MT263519.1	MFAnnot	CDS	21056	22430	.	+	.	ID=CDS:cox1;Parent=mRNA:cox1
MT263519.1	MFAnnot	exon	21056	22430	.	+	.	ID=exon:cox1;Parent=mRNA:cox1
MT263519.1	tRNAscan-SE	tRNA	22528	22598	.	+	.	ID=tRNA:Arg(TCT)_1;Name=Arg(TCT)_1
MT263519.1	MFAnnot	gene	22936	24045	.	+	.	ID=gene:nad1;Name=nad1
MT263519.1	MFAnnot	mRNA	22936	24045	.	+	.	ID=mRNA:nad1;Name=nad1;Parent=gene:nad1
MT263519.1	MFAnnot	CDS	22936	24045	.	+	.	ID=CDS:nad1;Parent=mRNA:nad1
MT263519.1	MFAnnot	exon	22936	24045	.	+	.	ID=exon:nad1;Parent=mRNA:nad1
MT263519.1	MFAnnot	gene	24223	25680	.	+	.	ID=gene:nad4;Name=nad4
MT263519.1	MFAnnot	mRNA	24223	25680	.	+	.	ID=mRNA:nad4;Name=nad4;Parent=gene:nad4
MT263519.1	MFAnnot	CDS	24223	25680	.	+	.	ID=CDS:nad4;Parent=mRNA:nad4
MT263519.1	MFAnnot	exon	24223	25680	.	+	.	ID=exon:nad4;Parent=mRNA:nad4
MT263519.1	tRNAscan-SE	tRNA	25764	25835	.	+	.	ID=tRNA:Phe(AAA)_1;Name=Phe(AAA)_1
MT263519.1	mitos	gene	25867	26085	.	+	.	ID=gene:nad4_1;Name=nad4_1
MT263519.1	mitos	mRNA	25867	26085	.	+	.	ID=mRNA:nad4_1;Name=nad4_1;Parent=gene:nad4_1
MT263519.1	mitos	CDS	25867	26085	.	+	.	ID=CDS:nad4_1;Parent=mRNA:nad4_1
MT263519.1	mitos	exon	25867	26085	.	+	.	ID=exon:nad4_1;Parent=mRNA:nad4_1
MT263519.1	MFAnnot	gene	26169	26315	.	+	.	ID=gene:atp8;Name=atp8
MT263519.1	MFAnnot	mRNA	26169	26315	.	+	.	ID=mRNA:atp8;Name=atp8;Parent=gene:atp8
MT263519.1	MFAnnot	CDS	26169	26315	.	+	.	ID=CDS:atp8;Parent=mRNA:atp8
MT263519.1	MFAnnot	exon	26169	26315	.	+	.	ID=exon:atp8;Parent=mRNA:atp8
MT263519.1	MFAnnot	gene	26434	27216	.	+	.	ID=gene:atp6;Name=atp6
MT263519.1	MFAnnot	mRNA	26434	27216	.	+	.	ID=mRNA:atp6;Name=atp6;Parent=gene:atp6
MT263519.1	MFAnnot	CDS	26434	27216	.	+	.	ID=CDS:atp6;Parent=mRNA:atp6
MT263519.1	MFAnnot	exon	26434	27216	.	+	.	ID=exon:atp6;Parent=mRNA:atp6
MT263519.1	mitfi	rRNA	27797	29310	.	+	.	ID=rRNA:rns;Name=rns
MT263519.1	tRNAscan-SE	tRNA	29348	29432	.	+	.	ID=tRNA:Tyr(GTA)_1;Name=Tyr(GTA)_1
MT263519.1	tRNAscan-SE	tRNA	29526	29599	.	+	.	ID=tRNA:Asp(GTC)_1;Name=Asp(GTC)_1
MT263519.1	tRNAscan-SE	tRNA	29605	29688	.	+	.	ID=tRNA:Ser(GCT)_1;Name=Ser(GCT)_1
MT263519.1	tRNAscan-SE	tRNA	29693	29764	.	+	.	ID=tRNA:Asn(GTT)_1;Name=Asn(GTT)_1
MT263519.1	MFAnnot	gene	29810	30304	.	+	.	ID=gene:cox3;Name=cox3
MT263519.1	MFAnnot	mRNA	29810	30304	.	+	.	ID=mRNA:cox3;Name=cox3;Parent=gene:cox3
MT263519.1	MFAnnot	CDS	29810	30304	.	+	.	ID=CDS:cox3;Parent=mRNA:cox3
MT263519.1	MFAnnot	exon	29810	30304	.	+	.	ID=exon:cox3;Parent=mRNA:cox3
MT263519.1	tRNAscan-SE	tRNA	30682	30752	.	+	.	ID=tRNA:Gly(TCC)_1;Name=Gly(TCC)_1
MT263519.1	MFAnnot	gene	30863	31252	.	+	.	ID=gene:nad6;Name=nad6
MT263519.1	MFAnnot	mRNA	30863	31252	.	+	.	ID=mRNA:nad6;Name=nad6;Parent=gene:nad6
MT263519.1	MFAnnot	CDS	30863	31252	.	+	.	ID=CDS:nad6;Parent=mRNA:nad6
MT263519.1	MFAnnot	exon	30863	31252	.	+	.	ID=exon:nad6;Parent=mRNA:nad6
MT263519.1	tRNAscan-SE	tRNA	31531	31603	.	+	.	ID=tRNA:Val(TAC)_1;Name=Val(TAC)_1
MT263519.1	tRNAscan-SE	tRNA	31753	31824	.	+	.	ID=tRNA:Ile(GAT)_1;Name=Ile(GAT)_1
MT263519.1	tRNAscan-SE	tRNA	31849	31933	.	+	.	ID=tRNA:Ser(TGA)_1;Name=Ser(TGA)_1
MT263519.1	tRNAscan-SE	tRNA	31940	32012	.	+	.	ID=tRNA:Sup(TCA)_1;Name=Sup(TCA)_1
MT263519.1	tRNAscan-SE	tRNA	32050	32121	.	+	.	ID=tRNA:Pro(TGG)_1;Name=Pro(TGG)_1

## Sheet: 10.TharC
Supplementary Table S3 (continued)
Seqid	Source	Type	Start	End	Score	Strand	Phase	Attributes
MN564945.1	tRNAscan-SE	tRNA	85	155	.	+	.	ID=tRNA:Arg(ACG)_1;Name=Arg(ACG)_1
MN564945.1	MFAnnot	gene	628	897	.	+	.	ID=gene:nad4L;Name=nad4L
MN564945.1	MFAnnot	mRNA	628	897	.	+	.	ID=mRNA:nad4L;Name=nad4L;Parent=gene:nad4L
MN564945.1	MFAnnot	CDS	628	897	.	+	.	ID=CDS:nad4L;Parent=mRNA:nad4L
MN564945.1	MFAnnot	exon	628	897	.	+	.	ID=exon:nad4L;Parent=mRNA:nad4L
MN564945.1	MFAnnot	gene	897	2888	.	+	.	ID=gene:nad5;Name=nad5
MN564945.1	MFAnnot	mRNA	897	2888	.	+	.	ID=mRNA:nad5;Name=nad5;Parent=gene:nad5
MN564945.1	MFAnnot	CDS	897	2888	.	+	.	ID=CDS:nad5;Parent=mRNA:nad5
MN564945.1	MFAnnot	exon	897	2888	.	+	.	ID=exon:nad5;Parent=mRNA:nad5
MN564945.1	MFAnnot	gene	3254	4423	.	+	.	ID=gene:cob;Name=cob
MN564945.1	MFAnnot	mRNA	3254	4423	.	+	.	ID=mRNA:cob;Name=cob;Parent=gene:cob
MN564945.1	MFAnnot	CDS	3254	4423	.	+	.	ID=CDS:cob;Parent=mRNA:cob
MN564945.1	MFAnnot	exon	3254	4423	.	+	.	ID=exon:cob;Parent=mRNA:cob
MN564945.1	tRNAscan-SE	tRNA	4535	4608	.	+	.	ID=tRNA:Cys(GCA)_1;Name=Cys(GCA)_1
MN564945.1	MFAnnot	gene	5096	6688	.	+	.	ID=gene:cox1;Name=cox1
MN564945.1	MFAnnot	mRNA	5096	6688	.	+	.	ID=mRNA:cox1;Name=cox1;Parent=gene:cox1
MN564945.1	MFAnnot	CDS	5096	6688	.	+	.	ID=CDS:cox1;Parent=mRNA:cox1
MN564945.1	MFAnnot	exon	5096	6688	.	+	.	ID=exon:cox1;Parent=mRNA:cox1
MN564945.1	tRNAscan-SE	tRNA	6786	6856	.	+	.	ID=tRNA:Arg(TCT)_1;Name=Arg(TCT)_1
MN564945.1	MFAnnot	gene	7194	8303	.	+	.	ID=gene:nad1;Name=nad1
MN564945.1	MFAnnot	mRNA	7194	8303	.	+	.	ID=mRNA:nad1;Name=nad1;Parent=gene:nad1
MN564945.1	MFAnnot	CDS	7194	8303	.	+	.	ID=CDS:nad1;Parent=mRNA:nad1
MN564945.1	MFAnnot	exon	7194	8303	.	+	.	ID=exon:nad1;Parent=mRNA:nad1
MN564945.1	MFAnnot	gene	8484	9941	.	+	.	ID=gene:nad4;Name=nad4
MN564945.1	MFAnnot	mRNA	8484	9941	.	+	.	ID=mRNA:nad4;Name=nad4;Parent=gene:nad4
MN564945.1	MFAnnot	CDS	8484	9941	.	+	.	ID=CDS:nad4;Parent=mRNA:nad4
MN564945.1	MFAnnot	exon	8484	9941	.	+	.	ID=exon:nad4;Parent=mRNA:nad4
MN564945.1	tRNAscan-SE	tRNA	10025	10096	.	+	.	ID=tRNA:Phe(AAA)_1;Name=Phe(AAA)_1
MN564945.1	mitos	gene	10128	10346	.	+	.	ID=gene:nad4_1;Name=nad4_1
MN564945.1	mitos	mRNA	10128	10346	.	+	.	ID=mRNA:nad4_1;Name=nad4_1;Parent=gene:nad4_1
MN564945.1	mitos	CDS	10128	10346	.	+	.	ID=CDS:nad4_1;Parent=mRNA:nad4_1
MN564945.1	mitos	exon	10128	10346	.	+	.	ID=exon:nad4_1;Parent=mRNA:nad4_1
MN564945.1	MFAnnot	gene	10430	10576	.	+	.	ID=gene:atp8;Name=atp8
MN564945.1	MFAnnot	mRNA	10430	10576	.	+	.	ID=mRNA:atp8;Name=atp8;Parent=gene:atp8
MN564945.1	MFAnnot	CDS	10430	10576	.	+	.	ID=CDS:atp8;Parent=mRNA:atp8
MN564945.1	MFAnnot	exon	10430	10576	.	+	.	ID=exon:atp8;Parent=mRNA:atp8
MN564945.1	MFAnnot	gene	10695	11477	.	+	.	ID=gene:atp6;Name=atp6
MN564945.1	MFAnnot	mRNA	10695	11477	.	+	.	ID=mRNA:atp6;Name=atp6;Parent=gene:atp6
MN564945.1	MFAnnot	CDS	10695	11477	.	+	.	ID=CDS:atp6;Parent=mRNA:atp6
MN564945.1	MFAnnot	exon	10695	11477	.	+	.	ID=exon:atp6;Parent=mRNA:atp6
MN564945.1	mitfi	rRNA	12056	13557	.	+	.	ID=rRNA:rns;Name=rns
MN564945.1	tRNAscan-SE	tRNA	13598	13681	.	+	.	ID=tRNA:Tyr(GTA)_1;Name=Tyr(GTA)_1
MN564945.1	tRNAscan-SE	tRNA	13775	13848	.	+	.	ID=tRNA:Asp(GTC)_1;Name=Asp(GTC)_1
MN564945.1	tRNAscan-SE	tRNA	13854	13937	.	+	.	ID=tRNA:Ser(GCT)_1;Name=Ser(GCT)_1
MN564945.1	tRNAscan-SE	tRNA	13942	14013	.	+	.	ID=tRNA:Asn(GTT)_1;Name=Asn(GTT)_1
MN564945.1	MFAnnot	gene	14058	14867	.	+	.	ID=gene:cox3;Name=cox3
MN564945.1	MFAnnot	mRNA	14058	14867	.	+	.	ID=mRNA:cox3;Name=cox3;Parent=gene:cox3
MN564945.1	MFAnnot	CDS	14058	14867	.	+	.	ID=CDS:cox3;Parent=mRNA:cox3
MN564945.1	MFAnnot	exon	14058	14867	.	+	.	ID=exon:cox3;Parent=mRNA:cox3
MN564945.1	tRNAscan-SE	tRNA	14930	15000	.	+	.	ID=tRNA:Gly(TCC)_1;Name=Gly(TCC)_1
MN564945.1	MFAnnot	gene	15111	15863	.	+	.	ID=gene:nad6;Name=nad6
MN564945.1	MFAnnot	mRNA	15111	15863	.	+	.	ID=mRNA:nad6;Name=nad6;Parent=gene:nad6
MN564945.1	MFAnnot	CDS	15111	15863	.	+	.	ID=CDS:nad6;Parent=mRNA:nad6
MN564945.1	MFAnnot	exon	15111	15863	.	+	.	ID=exon:nad6;Parent=mRNA:nad6
MN564945.1	tRNAscan-SE	tRNA	16214	16285	.	+	.	ID=tRNA:Ile(GAT)_1;Name=Ile(GAT)_1
MN564945.1	tRNAscan-SE	tRNA	16306	16392	.	+	.	ID=tRNA:Ser(TGA)_1;Name=Ser(TGA)_1
MN564945.1	tRNAscan-SE	tRNA	16401	16472	.	+	.	ID=tRNA:Sup(TCA)_1;Name=Sup(TCA)_1
MN564945.1	tRNAscan-SE	tRNA	16526	16597	.	+	.	ID=tRNA:Pro(TGG)_1;Name=Pro(TGG)_1
MN564945.1	mitfi	rRNA	16770	21431	.	+	.	ID=rRNA:rnl;Name=rnl
MN564945.1	mitfi	intron	19096	20825	.	+	.	ID=rRNA:rnl;Name=rnl
MN564945.1	MFAnnot	gene	19566	20792	.	+	.	ID=gene:rps3;Name=rps3
MN564945.1	MFAnnot	mRNA	19566	20792	.	+	.	ID=mRNA:rps3;Name=rps3;Parent=gene:rps3
MN564945.1	MFAnnot	CDS	19566	20792	.	+	.	ID=CDS:rps3;Parent=mRNA:rps3
MN564945.1	MFAnnot	exon	19566	20792	.	+	.	ID=exon:rps3;Parent=mRNA:rps3
MN564945.1	tRNAscan-SE	tRNA	21460	21530	.	+	.	ID=tRNA:Thr(TGT)_1;Name=Thr(TGT)_1
MN564945.1	tRNAscan-SE	tRNA	21536	21608	.	+	.	ID=tRNA:Glu(TTC)_1;Name=Glu(TTC)_1
MN564945.1	tRNAscan-SE	tRNA	21609	21679	.	+	.	ID=tRNA:Met(CAT)_1;Name=Met(CAT)_1
MN564945.1	tRNAscan-SE	tRNA	21834	21906	.	+	.	ID=tRNA:Met(CAT)_2;Name=Met(CAT)_2
MN564945.1	tRNAscan-SE	tRNA	21911	21993	.	+	.	ID=tRNA:Leu(TAA)_1;Name=Leu(TAA)_1
MN564945.1	tRNAscan-SE	tRNA	22079	22150	.	+	.	ID=tRNA:Ala(TGC)_1;Name=Ala(TGC)_1
MN564945.1	tRNAscan-SE	tRNA	22156	22228	.	+	.	ID=tRNA:Phe(GAA)_1;Name=Phe(GAA)_1
MN564945.1	tRNAscan-SE	tRNA	22321	22393	.	+	.	ID=tRNA:Lys(TTT)_1;Name=Lys(TTT)_1
MN564945.1	tRNAscan-SE	tRNA	22462	22545	.	+	.	ID=tRNA:Leu(TAG)_1;Name=Leu(TAG)_1
MN564945.1	tRNAscan-SE	tRNA	22623	22695	.	+	.	ID=tRNA:Gln(TTG)_1;Name=Gln(TTG)_1
MN564945.1	tRNAscan-SE	tRNA	22728	22801	.	+	.	ID=tRNA:Gln(TTG)_2;Name=Gln(TTG)_2
MN564945.1	tRNAscan-SE	tRNA	22814	22886	.	+	.	ID=tRNA:His(GTG)_1;Name=His(GTG)_1
MN564945.1	tRNAscan-SE	tRNA	22983	23054	.	+	.	ID=tRNA:Met(CAT)_3;Name=Met(CAT)_3
MN564945.1	MFAnnot	gene	23140	24807	.	+	.	ID=gene:nad2;Name=nad2
MN564945.1	MFAnnot	mRNA	23140	24807	.	+	.	ID=mRNA:nad2;Name=nad2;Parent=gene:nad2
MN564945.1	MFAnnot	CDS	23140	24807	.	+	.	ID=CDS:nad2;Parent=mRNA:nad2
MN564945.1	MFAnnot	exon	23140	24807	.	+	.	ID=exon:nad2;Parent=mRNA:nad2
MN564945.1	MFAnnot	gene	24808	25221	.	+	.	ID=gene:nad3;Name=nad3
MN564945.1	MFAnnot	mRNA	24808	25221	.	+	.	ID=mRNA:nad3;Name=nad3;Parent=gene:nad3
MN564945.1	MFAnnot	CDS	24808	25221	.	+	.	ID=CDS:nad3;Parent=mRNA:nad3
MN564945.1	MFAnnot	exon	24808	25221	.	+	.	ID=exon:nad3;Parent=mRNA:nad3
MN564945.1	MFAnnot	gene	25409	26714	.	+	.	ID=gene:atp9;Name=atp9
MN564945.1	MFAnnot	mRNA	25409	26714	.	+	.	ID=mRNA:atp9;Name=atp9;Parent=gene:atp9
MN564945.1	MFAnnot	CDS	25409	25589	.	+	.	ID=CDS:atp9;Parent=mRNA:atp9
MN564945.1	MFAnnot	exon	25409	25589	.	+	.	ID=exon:atp9;Parent=mRNA:atp9
MN564945.1	MFAnnot	gene	26144	26656	.	+	.	ID=gene:TharC_giy;Name=TharC_giy
MN564945.1	MFAnnot	mRNA	26144	26656	.	+	.	ID=mRNA:TharC_giy;Name=TharC_giy;Parent=gene:TharC_giy
MN564945.1	MFAnnot	CDS	26144	26656	.	+	.	ID=CDS:TharC_giy;Parent=mRNA:TharC_giy
MN564945.1	MFAnnot	exon	26144	26656	.	+	.	ID=exon:TharC_giy;Parent=mRNA:TharC_giy
MN564945.1	MFAnnot	CDS	26671	26714	.	+	.	ID=CDS:atp9;Parent=mRNA:atp9
MN564945.1	MFAnnot	exon	26671	26714	.	+	.	ID=exon:atp9;Parent=mRNA:atp9
MN564945.1	MFAnnot	gene	26883	27632	.	+	.	ID=gene:cox2;Name=cox2
MN564945.1	MFAnnot	mRNA	26883	27632	.	+	.	ID=mRNA:cox2;Name=cox2;Parent=gene:cox2
MN564945.1	MFAnnot	CDS	26883	27632	.	+	.	ID=CDS:cox2;Parent=mRNA:cox2
MN564945.1	MFAnnot	exon	26883	27632	.	+	.	ID=exon:cox2;Parent=mRNA:cox2

[truncated: 50 more sheets: 11.TharM, 12.TharP, 13.TkoP, 14.TpsA, 15.TreA, 16.TsiG, 17.TviF, 18.TviG, 19.T069, 20.DQ-1, 21.AH003, 22.AH009, 23.AI337-ZX01-01-R02, 24.AI337-ZX01-01-R04, 25.FJ002, 26.FJ004, 27.FJ014, 28.FJ059, 29.HA032, 30.HK011 …]
