# Supplementary material for: Assembly, Annotation, and Comparative Analysis of Mitochondrial Genomes in Trichoderma
Source: Int J Mol Sci. 2024 Nov 12;25(22):12140. doi: 10.3390/ijms252212140 (PMC11594488; doi:10.3390/ijms252212140)
Supplement: Supplementary file 1 [file ijms-25-12140-s001.zip › Supplementary Table S4.xlsx]

## Sheet: Sheet1
Supplementary Table S4. Log-likelihood values and parameter estimates for 15 core PCGs in Trichoderma mitogenomes.
	Model	ℓ	dN/dS	Estimates of parameters	Positively selected sites (Bayes Empirical Bayes (BEB); *: P>95%; **: P>99%)	Positively selected sites (Naive Empirical Bayes (NEB); *: P>95%; **: P>99%)
OG0000002(nad4)	M1	-4944.87	0.0637	p0=0.96504(p1=0.03496) ω0=0.02976
	M2	-4944.87	0.0637	p0=0.96504,p1=0.01485(p2=0.02011) ω0=0.02976
	M7	-4925.74	0.0452	p=0.15033,q=2.84412
	M8	-4925.16	0.0453	p0=0.99999(p1=0.00001) p=0.15020,q=2.83707,ωs=1.00000	549Y
OG0000004(atp6)	M1	-3924.08	0.0143	p0=0.99323(p1=0.00677) ω0=0.00760
	M2	-3922.5	0.0144	p0=0.99312,p1=0.00688(p2=0.00000) ω0=0.00759
	M7	-3900.99	0.0101	p=0.04932,q=3.14436
	M8	-3900.99	0.0101	p0=0.99999(p1=0.00001) p=0.04932,q=3.14451,ωs=1.00000
OG0000005(atp8)	M1	-393.745	0.003	p0=0.99999(p1=0.00001) ω0=0.00297
	M2	-393.745	0.003	p0=1.00000,p1=0.00000(p2=0.00000) ω0=0.00297
	M7	-393.778	0.003	p=0.32884,q=99.00000
	M8	-394.532	0.003	p0=0.99999(p1=0.00001) p=0.32884,q=99.00000,ωs=1.00000
OG0000006(atp9)	M1	-1164.05	0.0173	p0=0.99999(p1=0.00001) ω0=0.01729
	M2	-1160.56	0.0172	p0=1.00000,p1=0.00000(p2=0.00000) ω0=0.01720
	M7	-1157.11	0.0175	p=0.17399,q=8.52855
	M8	-1157.11	0.0175	p0=0.99999(p1=0.00001) p=0.17399,q=8.52861,ωs=1.00000
OG0000007(cob)	M1	-4017.78	0.0392	p0=0.97270(p1=0.02730) ω0=0.01228
	M2	-4018.77	0.0391	p0=0.97283,p1=0.00949(p2=0.01768) ω0=0.01226
	M7	-4008.68	0.029	p=0.05340,q=1.39791
	M8	-4013.45	0.029	p0=0.99999(p1=0.00001) p=0.05339,q=1.39762,ωs=1.00000	313N,338Q
OG0000008(cox1)	M1	-6837.56	0.0176	p0=0.98942(p1=0.01058) ω0=0.00713
	M2	-6837.56	0.0176	p0=0.98942,p1=0.00687(p2=0.00371) ω0=0.00713
	M7	-6809.92	0.0135	p=0.01132,q=0.32206
	M8	-6809.92	0.0135	p0=0.99999(p1=0.00001) p=0.01160,q=0.33317,ωs=1.00000
OG0000009(cox2)	M1	-2772.87	0.0075	p0=0.99999(p1=0.00001) ω0=0.00753
	M2	-2774.65	0.0075	p0=1.00000,p1=0.00000(p2=0.00000) ω0=0.00753
	M7	-2758.35	0.0083	p=0.01207,q=0.42116
	M8	-2756.56	0.0083	p0=0.99999(p1=0.00001) p=0.01207,q=0.42087,ωs=2.23633
OG0000010(cox3)	M1	-2972.74	0.0466	p0=0.96816(p1=0.03184) ω0=0.01521
	M2	-2972.74	0.0466	p0=0.96816,p1=0.01531(p2=0.01653) ω0=0.01521
	M7	-2968.03	0.0338	p=0.07483,q=1.77160
	M8	-2969.19	0.0323	p0=0.99416(p1=0.00584) p=0.08872,q=2.66769,ωs=1.00000	183L
OG0000011(nad1)	M1	-4848.4	0.0066	p0=0.99999(p1=0.00001) ω0=0.00658
	M2	-4850.51	0.0066	p0=1.00000,p1=0.00000(p2=0.00000) ω0=0.00657	506R
	M7	-4843.05	0.0063	p=0.05896,q=6.18945
	M8	-4843.05	0.0064	p0=0.99999(p1=0.00001) p=0.05896,q=6.18903,ωs=2.54919	506R
OG0000012(nad3)	M1	-1995.51	0.0765	p0=0.94106(p1=0.05894) ω0=0.01867
	M2	-1995.32	0.0763	p0=0.94124,p1=0.05034(p2=0.00842) ω0=0.01863
	M7	-1962.57	0.0453	p=0.10276,q=1.90269
	M8	-1962.57	0.0453	p0=0.99999(p1=0.00001) p=0.10276,q=1.90306,ωs=1.00000
OG0000013(nad6)	M1	-2329.02	0.0647	p0=0.95086(p1=0.04914) ω0=0.01639
	M2	-2329.02	0.0647	p0=0.95086,p1=0.02103(p2=0.02810) ω0=0.01639	253Q
	M7	-2328.49	0.0427	p=0.08277,q=1.60026
	M8	-2325.85	0.0454	p0=0.98466(p1=0.01534) p=0.10700,q=2.87865,ωs=1.00000	192T,253Q,270Q
OG0000015(nad4L)	M1	-2427.77	0.0324	p0=0.97996(p1=0.02004) ω0=0.01264
	M2	-2427.49	0.0325	p0=0.97986,p1=0.01348(p2=0.00666) ω0=0.01264	283-*
	M7	-2420.81	0.0239	p=0.05317,q=1.63512
	M8	-2401.02	0.1513	p0=0.99938(p1=0.00062) p=0.01121,q=0.53789,ωs=238.37414	283-**	283-**
OG0000017(nad2)	M1	-5079.34	0.0482	p0=0.97074(p1=0.02926) ω0=0.01953
	M2	-5079.35	0.0482	p0=0.97074,p1=0.01402(p2=0.01524) ω0=0.01954	38L,614G
	M7	-5077.34	0.0387	p=0.09381,q=1.99973
	M8	-5075.6	0.0396	p0=0.98966(p1=0.01034) p=0.13251,q=3.76509,ωs=1.00000	38L,303I,332S,614G
OG0000018(nad5)	M1	-7693.45	0.0857	p0=0.92632(p1=0.07368) ω0=0.01295
	M2	-7693.45	0.0857	p0=0.92632,p1=0.03912(p2=0.03456) ω0=0.01295	645T,661L,664N,667I,668N,669E,670N,684K,686M,687S, 689Y,690T,691T,692K,693K,694I,695I
	M7	-7686.57	0.1102	p=0.02698,q=0.21684
	M8	-7678.38	0.0853	p0=0.94591(p1=0.05409) p=0.07077,q=2.62016,ωs=1.21899	264-,528Y,645T,659V,661L*,662S,664N,665D,666N,667I, 668N,669E,670N*,684K,686M*,687S,689Y*,690T*,691T, 692K*,693K*,694I,695I	264-**,528Y,530Y,542N,543L,630F,632F,636F,641A,642N,643S*, 645T**,646L,648C,654G,659V,660K,661L**,662S*,663K,664N**, 665D*,666N*,667I**,668N**,669E**,670N**,684K*,686M**,687S**, 689Y**,690T**,691T*,692K**,693K**,694I**,695I*
OG0000003(rps3)	M1	-4251.44	0.1166	p0=0.90017(p1=0.09983) ω0=0.01868
	M2	-4235.22	0.2012	p0=0.89972,p1=0.07594(p2=0.02434) ω0=0.02137,ω1=1.00000,ω2=4.35727	3-,4-,61C,182H,185L,187-,189-*,190-,192-*,194-**, 196N,197K,198G*,384T**,402H	3-,4-,187-,189-*,190-,192-,194-**,197K,198G,384T**,402H
	M7	-4256.38	0.1153	p=0.03581,q=0.27625
	M8	-4233.75	0.1757	p0=0.96277(p1=0.03723) p=0.09916,q=1.40487,ωs=3.16366	3-,4-*,61C,182H,185L*,187-*,189-**,190-,192-*,193-, 194-**,196N*,197K**,198G**,379N,384T**,391Q,402H**

## Sheet: Sheet2
OrthologGroup	M1	M2	2Δ	p value		M7	M8	2Δ	p value
OG0000002(nad4)	-4944.87	-4944.87	2e-06	0.999999		-4925.74	-4925.16	1.16075	0.559688
OG0000003(rps3)	-4251.44	-4235.22	32.447	9e-08		-4256.38	-4233.75	45.2628	1.484e-10
OG0000004(atp6)	-3924.08	-3922.5	3.15732	0.206251		-3900.99	-3900.99	0.004696	0.997655
OG0000005(atp8)	-393.745	-393.745	0.000932	0.999534		-393.778	-394.532	1.50832	0.470406
OG0000006(atp9)	-1164.05	-1160.56	6.97535	0.03057		-1157.11	-1157.11	0.00142	0.99929
OG0000007(cob)	-4017.78	-4018.77	1.97918	0.371728		-4008.68	-4013.45	9.53168	0.008516
OG0000008(cox1)	-6837.56	-6837.56	0	1		-6809.92	-6809.92	0.005228	0.997389
OG0000009(cox2)	-2772.87	-2774.65	3.55829	0.168783		-2758.35	-2756.56	3.57914	0.167032
OG0000010(cox3)	-2972.74	-2972.74	0	1		-2968.03	-2969.19	2.32077	0.313366
OG0000011(nad1)	-4848.4	-4850.51	4.21563	0.121503		-4843.05	-4843.05	0.002626	0.998688
OG0000012(nad3)	-1995.51	-1995.32	0.386254	0.824377		-1962.57	-1962.57	4e-06	0.999998
OG0000013(nad6)	-2329.02	-2329.02	0.000278	0.999861		-2328.49	-2325.85	5.2769	0.0714721
OG0000015(nad4L)	-2427.77	-2427.49	0.561716	0.755136		-2420.81	-2401.02	39.588	2.533e-09
OG0000017(nad2)	-5079.34	-5079.35	0.016144	0.99196		-5077.34	-5075.6	3.49204	0.174467
OG0000018(nad5)	-7693.45	-7693.45	0	1		-7686.57	-7678.38	16.3798	0.0002774
Genes with the p value < 0.05 using the Chi-square test (with df = 2)
