# Supplementary material for: Assembly, Annotation, and Comparative Analysis of Mitochondrial Genomes in Trichoderma
Source: Int J Mol Sci. 2024 Nov 12;25(22):12140. doi: 10.3390/ijms252212140 (PMC11594488; doi:10.3390/ijms252212140)
Supplement: Supplementary file 1 [file ijms-25-12140-s001.zip › Supplementary Table S5.xlsx]

## Sheet: seq_infor
Supplementary Table S5. Sequence information of ITS, TEF1 and RPB2 genes from 273 fungal strains. For 28 strains, their gene sequences were identified from reported genomes. For 36 strains, their genes were obtained by performing genome assembly analysis based on sequenced data.
SeqID	Species	ITS	TEF1	RPB2	Assembly	Newly_in_This_Study
Trichoderma_achlamydosporum_YMF_1.06226	Trichoderma achlamydosporum YMF 1.06226	MN977791.1	MT070156.1	MT052180.1	--	N
Trichoderma_aerugineum_CBS_120541	Trichoderma aerugineum CBS 120541	FJ860720.1	FJ860608.1	FJ860516.1	--	N
Trichoderma_afarasin_DIS_314F	Trichoderma afarasin DIS 314F	FJ442259.1	FJ463400.1	FJ442778.1	--	N
Trichoderma_afarasin_DIS_377A	Trichoderma afarasin DIS 377A	FJ442665.1	FJ463322.1	FJ442799.1	--	N
Trichoderma_afroharzianum_HZA3	Trichoderma afroharzianum HZA3	MH624138.1	MH647778.1	MH647793.1	--	N
Trichoderma_aggregatum_voucher_HMAS248863	Trichoderma aggregatum voucher HMAS248863	KY687946.1	KY688062.1	KY688001.1	--	N
Trichoderma_aggregatum_voucher_HMAS248864	Trichoderma aggregatum voucher HMAS248864	KY687947.1	KY688063.1	KY688002.1	--	N
Trichoderma_albolutescens_CBS_119286	Trichoderma albolutescens CBS 119286	FJ860721.1	FJ860609.2	FJ860517.1	--	N
Trichoderma_alni_CBS120633	Trichoderma alni CBS120633	EU518651.1	EU498312.1	EU498349.1	--	N
Trichoderma_alni_T16	Trichoderma alni T16	KX632517.1	KX632631.1	KX632574.1	--	N
Trichoderma_alpinum_voucher_HMAS248821	Trichoderma alpinum voucher HMAS248821	KY687906.1	KY688012.1	KY687958.1	--	N
Trichoderma_alpinum_voucher_HMAS248823	Trichoderma alpinum voucher HMAS248823	KY687904.1	KY688013.1	KY687959.1	--	N
Trichoderma_alutaceum_CBS_120535	Trichoderma alutaceum CBS 120535	FJ860725.1	FJ179567.1	FJ179600.2	--	N
Trichoderma_alutaceum_CBS_332.69	Trichoderma alutaceum CBS 332.69	FJ860724.1	FJ179568.1	FJ179601.1	--	N
Trichoderma_amoenum_YMF_1.06209	Trichoderma amoenum YMF 1.06209	MN977801.1	MT070146.1	MT052192.1	--	N
Trichoderma_anaharzianum_YMF1.00383	Trichoderma anaharzianum YMF1.00383	NR_174890.1	MH183182.1	MH158995.1	--	N
Trichoderma_andinense_LESF541	Trichoderma andinense LESF541	KT278891.1	KT279037.1	KT278979.1	--	N
Trichoderma_applanatum_7744	Trichoderma applanatum 7744	KJ783286.1	KJ634754.1	KJ634721.1	--	N
Trichoderma_applanatum_7781	Trichoderma applanatum 7781	KJ783289.1	KJ634757.1	KJ634724.1	--	N
Trichoderma_aquatica_YMF_1.04624	Trichoderma aquatica YMF 1.04624	MH383057.1	MK775506.1	MK775511.1	--	N
Trichoderma_aquatica_YMF_1.04625	Trichoderma aquatica YMF 1.04625	MH383058.1	MK775507.1	MK775512.1	--	N
Trichoderma_asiaticum_YMF1.00168	Trichoderma asiaticum YMF1.00168	MH262582.1	MH236492.1	MH262575.1	--	N
Trichoderma_asymmetricum_YMF_1.04618	Trichoderma asymmetricum YMF 1.04618	MK795991.1	MK795983.1	MK795987.1	--	N
Trichoderma_atlanticum_CBS_120632	Trichoderma atlanticum CBS 120632	FJ860781.1	FJ860649.1	FJ860546.1	--	N
Trichoderma_atlanticum_CPK_1896	Trichoderma atlanticum CPK 1896	FJ860780.1	FJ860648.1	FJ860545.1	--	N
Trichoderma_atrobrunneum_GJS_04-67	Trichoderma atrobrunneum GJS 04-67	FJ442273.1	FJ463360.1	FJ442724.1	--	N
Trichoderma_attinorum_LESF236	Trichoderma attinorum LESF236	HQ608035.2	KT279039.1	KT278971.1	--	N
Trichoderma_auranteffusa_CPK_3119	Trichoderma auranteffusa CPK 3119	FJ860730.1	FJ860614.1	FJ860521.1	--	N
Trichoderma_austriacum_CBS_122494	Trichoderma austriacum CBS 122494	FJ860735.1	FJ860619.1	FJ860525.1	--	N
Trichoderma_bannaense_voucher_HMAS248865	Trichoderma bannaense voucher HMAS248865	KY687948.1	KY688038.1	KY688003.1	--	N
Trichoderma_bavaricum_CBS_120538	Trichoderma bavaricum CBS 120538	FJ860737.1	FJ860621.1	FJ860527.1	--	N
Trichoderma_bavaricum_CPK_2021	Trichoderma bavaricum CPK 2021	FJ860736.1	FJ860620.1	FJ860526.1	--	N
Trichoderma_breve_voucher_HMAS248844	Trichoderma breve voucher HMAS248844	KY687927.1	KY688045.1	KY687983.1	--	N
Trichoderma_brevicrassum_voucher_HMAS248871	Trichoderma brevicrassum voucher HMAS248871	KY687954.1	KY688064.1	KY688008.1	--	N
Trichoderma_britdaniae_8020	Trichoderma britdaniae 8020	KJ783300.1	KJ634768.1	KJ634735.1	--	N
Trichoderma_britdaniae_WU_31610	Trichoderma britdaniae WU 31610	NR_138454.1	JQ685866.1	JQ685880.1	--	N
Trichoderma_brunneoviride_CBS120928	Trichoderma brunneoviride CBS120928	EU518661.1	EU498318.1	EU498358.1	--	N
Trichoderma_brunneoviride_CBS121130	Trichoderma brunneoviride CBS121130	EU518659.1	EU498316.1	EU498357.1	--	N
Trichoderma_byssinum_voucher_HMAS248838	Trichoderma byssinum voucher HMAS248838	KY687921.1	KY688035.1	KY687977.1	--	N
Trichoderma_byssinum_voucher_HMAS248839	Trichoderma byssinum voucher HMAS248839	KY687922.1	KY688036.1	KY687978.1	--	N
Trichoderma_caerulescens_S195	Trichoderma caerulescens S195	JN715589.1	JN715621.1	JN715604.1	--	N
Trichoderma_calamagrostidis_CBS_121133	Trichoderma calamagrostidis CBS 121133	FJ860739.1	FJ860622.1	FJ860528.1	--	N
Trichoderma_capillare_TW22166	Trichoderma capillare TW22166	KT862523.1	KT862524.1	KT862525.1	--	N
Trichoderma_ceciliae_CBS_130010	Trichoderma ceciliae CBS 130010	MH865623.1	KJ665444.1	KJ665247.1	--	N
Trichoderma_ceraceum_GJS_95-159	Trichoderma ceraceum GJS 95-159	AF275332.1	AF534603.1	AF545508.1	--	N
Trichoderma_ceramicum_CBS_114576	Trichoderma ceramicum CBS 114576	FJ860743.1	FJ860628.1	FJ860531.1	--	N
Trichoderma_ceramicum_GJS_88-70	Trichoderma ceramicum GJS 88-70	AY737764.1	AF534593.1	AF545510.1	--	N
Trichoderma_ceratophylli	Trichoderma ceratophylli	MK327581.1	MK327579.1	MK327580.1	--	N
Trichoderma_cerinum_33.24.06.1	Trichoderma cerinum 33.24.06.1	KP009282.1	KP008911.1	KP009174.1	--	N
Trichoderma_chlamydosporicum_voucher_HMAS248850	Trichoderma chlamydosporicum voucher HMAS248850	KY687933.1	KY688052.1	KY687989.1	--	N
Trichoderma_chromospermum_7896_voucher_HMAS_252537	Trichoderma chromospermum 7896 voucher HMAS 252537	KF729993.1	KF729986.1	KF730004.1	--	N
Trichoderma_concentricum_voucher_HMAS248833	Trichoderma concentricum voucher HMAS248833	KY687915.1	KY688027.1	KY687971.1	--	N
Trichoderma_concentricum_voucher_HMAS248858	Trichoderma concentricum voucher HMAS248858	KY687941.1	KY688028.1	KY687997.1	--	N
Trichoderma_costaricense_PC_21	Trichoderma costaricense PC 21	AY737754.1	AY391980.1	AY391921.1	--	N
Trichoderma_crassa_TRS113	Trichoderma crassa TRS113	KP009300.1	KP008865.1	KP009102.1	--	N
Trichoderma_cremeum_GJS_91-125	Trichoderma cremeum GJS 91-125	AY737760.1	AF534598.1	AF545511.1	--	N
Trichoderma_croceum_8232	Trichoderma croceum 8232	KJ783311.1	KJ634779.1	KJ634746.1	--	N
Trichoderma_crystalligenum_CBS_118980	Trichoderma crystalligenum CBS 118980	DQ344490.2	DQ345342.1	DQ345347.1	--	N
Trichoderma_dacrymycella_WU_29044	Trichoderma dacrymycella WU 29044	FJ860749.1	FJ860633.1	FJ860533.1	--	N
Trichoderma_danicum_CBS_121273	Trichoderma danicum CBS 121273	FJ860750.1	FJ860634.1	FJ860534.1	--	N
Trichoderma_delicatulum_CBS_120631	Trichoderma delicatulum CBS 120631	FJ860751.1	FJ860636.1	FJ860535.1	--	N
Trichoderma_deliquescens_GJS_89-129	Trichoderma deliquescens GJS 89-129	AF275339.1	AF534581.1	AF545517.1	--	N
Trichoderma_dorothopsis_HZA5	Trichoderma dorothopsis HZA5	MH624140.1	MK850827.1	MH647795.1	--	N
Trichoderma_eijii_8143	Trichoderma eijii 8143	KJ783302.1	KJ634770.1	KJ634737.1	--	N
Trichoderma_epimyces_CBS120534	Trichoderma epimyces CBS120534	EU518663.1	EU498320.2	EU498360.1	--	N
Trichoderma_estonicum_GJS_96-129	Trichoderma estonicum GJS 96-129	AY737767.1	AF534604.1	AF545514.1	--	N
Trichoderma_eucorticioides_GJS_99-61	Trichoderma eucorticioides GJS 99-61	DQ835467.1	DQ835474.1	DQ835518.1	--	N
Trichoderma_fertile_DAOM_167161	Trichoderma fertile DAOM 167161	AF400260.1	AF534618.1	AF545546.1	--	N
Trichoderma_flaviconidium_GJS_99-49	Trichoderma flaviconidium GJS 99-49	DQ023301.1	DQ020001.1	EU883557.1	--	N
Trichoderma_foliicola_Hypo_645	Trichoderma foliicola Hypo 645	JQ685871.1	JQ685862.1	JQ685876.1	--	N
Trichoderma_foliicola_Hypo_650	Trichoderma foliicola Hypo 650	JQ685872.1	JQ685863.1	JQ685877.1	--	N
Trichoderma_fomiticola_CBS_121136	Trichoderma fomiticola CBS 121136	FJ860755.1	FJ860639.1	FJ860538.1	--	N
Trichoderma_fomiticola_CPK_3137	Trichoderma fomiticola CPK 3137	FJ860756.1	FJ860640.1	FJ860539.1	--	N
Trichoderma_ganodermatis_voucher_HMAS248856	Trichoderma ganodermatis voucher HMAS248856	KY687939.1	KY688060.1	KY687995.1	--	N
Trichoderma_ganodermatis_voucher_HMAS248869	Trichoderma ganodermatis voucher HMAS248869	KY687952.1	KY688061.1	KY688007.1	--	N
Trichoderma_guizhouense_HGUP0038	Trichoderma guizhouense HGUP0038	JN191311.1	JN215484.1	JQ901400.1	--	N
Trichoderma_hainanense_voucher_HMAS248837	Trichoderma hainanense voucher HMAS248837	KY687920.1	KY688033.1	KY687976.1	--	N
Trichoderma_hebeiense_HMAS_248743	Trichoderma hebeiense HMAS 248743	KY014094.1	KX344435.1	KX344442.1	--	N
Trichoderma_hengshanicum_voucher_HMAS248852	Trichoderma hengshanicum voucher HMAS248852	KY687935.1	KY688054.1	KY687991.1	--	N
Trichoderma_hirsutum_voucher_HMAS248834	Trichoderma hirsutum voucher HMAS248834	KY687916.1	KY688029.1	KY687972.1	--	N
Trichoderma_hirsutum_voucher_HMAS248859	Trichoderma hirsutum voucher HMAS248859	KY687942.1	KY688030.1	KY687998.1	--	N
Trichoderma_hispanicum_S453	Trichoderma hispanicum S453	JN715595.1	JN715659.1	JN715600.1	--	N
Trichoderma_hunanense_HMAS_248841	Trichoderma hunanense HMAS 248841	NR_154571.1	KY688039.1	KY687980.1	--	N
Trichoderma_hunua_CBS_238.63	Trichoderma hunua CBS 238.63	MH858273.1	KJ665519.1	KJ665279.1	--	N
Trichoderma_hypoxylon_CGMCC_3.17906	Trichoderma hypoxylon CGMCC 3.17906	KU974004.1	KU974001.1	KX500395.1	--	N
Trichoderma_hypoxylon_CGMCC_3.17907	Trichoderma hypoxylon CGMCC 3.17907	KU974002.1	KU974003.1	KX500396.1	--	N
Trichoderma_inconspicuum_YMF_1.04623	Trichoderma inconspicuum YMF 1.04623	MK795993.1	MK795985.1	MK795989.1	--	N
Trichoderma_ingratum_voucher_HMAS248824	Trichoderma ingratum voucher HMAS248824	KY687905.1	KY688019.1	KY687964.1	--	N
Trichoderma_ivoriense_BJ598-1	Trichoderma ivoriense BJ598-1	MF774597.1	MF774595.1	MF774596.1	--	N
Trichoderma_junci_CBS_120926	Trichoderma junci CBS 120926	FJ860761.1	FJ860641.1	FJ860540.1	--	N
Trichoderma_koreanum_SFC20131005-S066	Trichoderma koreanum SFC20131005-S066	MH050352.1	MH025979.1	MH025988.1	--	N
Trichoderma_lentinulae_CGMCC_3.19847	Trichoderma lentinulae CGMCC 3.19847	MN594469.1	MN605878.1	MN605867.1	--	N
Trichoderma_lentinulae_CGMCC_3.19848	Trichoderma lentinulae CGMCC 3.19848	MN594470.1	MN605879.1	MN605868.1	--	N
Trichoderma_leucopus_CBS_122495	Trichoderma leucopus CBS 122495	FJ860765.1	FJ179570.1	FJ179606.1	--	N
Trichoderma_liberatum_voucher_HMAS248831	Trichoderma liberatum voucher HMAS248831	KY687913.1	KY688025.1	KY687969.1	--	N
Trichoderma_linzhiense_voucher_HMAS248846	Trichoderma linzhiense voucher HMAS248846	KY687929.1	KY688047.1	KY687985.1	--	N
Trichoderma_longifialidicum_LESF552	Trichoderma longifialidicum LESF552	KT278901.1	KT279020.1	KT278955.1	--	N
Trichoderma_longipile_GJS_91-93	Trichoderma longipile GJS 91-93	AY737763.1	AF534600.1	AF545512.1	--	N
Trichoderma_longisporum_voucher_HMAS248843	Trichoderma longisporum voucher HMAS248843	KY687926.1	KY688043.1	KY687982.1	--	N
Trichoderma_luteffusum_CBS_120537	Trichoderma luteffusum CBS 120537	FJ860773.1	FJ860645.1	FJ860543.1	--	N
Trichoderma_luteocrystallinum_CBS_123828	Trichoderma luteocrystallinum CBS 123828	FJ860774.1	FJ860646.1	FJ860544.1	--	N
Trichoderma_margaretense_7640	Trichoderma margaretense 7640	KJ783282.1	KJ634750.1	KJ634717.1	--	N
Trichoderma_melanomagnum_GJS_99-153	Trichoderma melanomagnum GJS 99-153	AY737770.1	AY391985.1	AY391926.1	--	N
Trichoderma_neorufoides_CPK_1904	Trichoderma neorufoides CPK 1904	FJ860790.1	FJ860658.1	FJ860554.1	--	N
Trichoderma_nybergianum_CBS_122496	Trichoderma nybergianum CBS 122496	FJ860792.1	FJ179576.1	FJ179612.1	--	N
Trichoderma_nybergianum_CBS_122500	Trichoderma nybergianum CBS 122500	FJ860791.1	FJ179575.1	FJ179611.1	--	N
Trichoderma_obovatum_YMF_1.06211	Trichoderma obovatum YMF 1.06211	MN977803.1	MT070144.1	MT038432.1	--	N
Trichoderma_obovatum_YMF_1.6190	Trichoderma obovatum YMF 1.6190	MN977804.1	MT070143.1	MT038433.1	--	N
Trichoderma_ochroleucum_CBS_119502	Trichoderma ochroleucum CBS 119502	FJ860793.1	FJ860659.1	FJ860556.1	--	N
Trichoderma_oligosporum_7718	Trichoderma oligosporum 7718	KJ783283.1	KJ634751.1	KJ634718.1	--	N
Trichoderma_oligosporum_7720	Trichoderma oligosporum 7720	KJ783284.1	KJ634752.1	KJ634719.1	--	N
Trichoderma_pachypallida_CBS_122126	Trichoderma pachypallida CBS 122126	FJ860798.1	FJ860662.1	FJ860560.1	--	N
Trichoderma_parapiluliferum_CBS_120921	Trichoderma parapiluliferum CBS 120921	FJ860799.1	FJ179578.1	FJ179614.1	--	N
Trichoderma_pararogersonii_CTCCSJ-F-KZ40688	Trichoderma pararogersonii CTCCSJ-F-KZ40688	KY750455.1	KY978633.1	KY978634.1	--	N
Trichoderma_parepimyces_CBS_122768	Trichoderma parepimyces CBS 122768	FJ860801.1	FJ860665.1	FJ860563.1	--	N
Trichoderma_parepimyces_CBS_122769	Trichoderma parepimyces CBS 122769	FJ860800.1	FJ860664.1	FJ860562.1	--	N
Trichoderma_parestonicum_CBS_120636	Trichoderma parestonicum CBS 120636	FJ860803.1	FJ860667.1	FJ860565.2	--	N
Trichoderma_parestonicum_CPK_2427	Trichoderma parestonicum CPK 2427	FJ860802.1	FJ860666.1	FJ860564.1	--	N
Trichoderma_parmastoi_TFC_97-143	Trichoderma parmastoi TFC 97-143	FJ860805.1	DQ834456.1	DQ834463.1	--	N
Trichoderma_phellinicola_CBS_119283	Trichoderma phellinicola CBS 119283	FJ860808.1	FJ860672.1	FJ860569.1	--	N
Trichoderma_pholiotae_JZBQH12	Trichoderma pholiotae JZBQH12	ON653405.1	ON649919.1	ON649972.1	--	N
Trichoderma_phyllostachydis_CBS_114071	Trichoderma phyllostachydis CBS 114071	FJ860809.1	FJ860673.1	FJ860570.1	--	N
Trichoderma_phyllostachydis_GJS_92-123	Trichoderma phyllostachydis GJS 92-123	AY737755.1	AF534576.1	AF545513.1	--	N
Trichoderma_pilulifera_CBS_120927	Trichoderma pilulifera CBS 120927	FJ860810.1	FJ860674.1	FJ179615.1	--	N
Trichoderma_pilulifera_CPK_3143	Trichoderma pilulifera CPK 3143	FJ860811.1	FJ179579.1	FJ860571.1	--	N
Trichoderma_pinicola_SFC20130926-S233	Trichoderma pinicola SFC20130926-S233	MH050354.1	MH025981.1	MH025993.1	--	N
Trichoderma_placentula_CBS_120924	Trichoderma placentula CBS 120924	FJ860813.1	FJ179580.1	FJ179616.1	--	N
Trichoderma_pleurotum_CBS_124387	Trichoderma pleurotum CBS 124387	HM142363.1	HM142382.1	HM142372.1	--	N
Trichoderma_pluripenicillatum_YMF_1.06198	Trichoderma pluripenicillatum YMF 1.06198	MN977788.1	MT070159.1	MT070160.1	--	N
Trichoderma_pollinicola_LC11682	Trichoderma pollinicola LC11682	MF939592.1	MF939619.1	MF939604.1	--	N
Trichoderma_pollinicola_LC11686	Trichoderma pollinicola LC11686	MF939593.1	MF939620.1	MF939605.1	--	N
Trichoderma_polyalthiae_UBZSN2-1	Trichoderma polyalthiae UBZSN2-1	MF135132.1	LC328976.1	LC373011.1	--	N
Trichoderma_polypori_voucher_HMAS248855	Trichoderma polypori voucher HMAS248855	KY687938.1	KY688058.1	KY687994.1	--	N
Trichoderma_propepolypori_YMF_1.6175	Trichoderma propepolypori YMF 1.6175	MN977789.1	MT070158.1	MT052181.1	--	N
Trichoderma_propepolypori_YMF_1.6176	Trichoderma propepolypori YMF 1.6176	MN977790.1	MT070157.1	MT052182.1	--	N
Trichoderma_protopulvinatum_CBS_739.83	Trichoderma protopulvinatum CBS 739.83	NR_134409.1	DQ835487.1	DQ835463.1	--	N
Trichoderma_pseudoasiaticum_YMF_1.6178	Trichoderma pseudoasiaticum YMF 1.6178	MN977792.1	MT070155.1	MT052183.1	--	N
Trichoderma_pseudocandidum_PC_59	Trichoderma pseudocandidum PC 59	AY737757.1	AY737742.1	AY391899.1	--	N
Trichoderma_pseudodensum_voucher_HMAS248828	Trichoderma pseudodensum voucher HMAS248828	KY687910.1	KY688023.1	KY687967.1	--	N
Trichoderma_pseudonigrovirens_GJS_99-64	Trichoderma pseudonigrovirens GJS 99-64	AY737777.1	AF534582.1	AF545518.1	--	N
Trichoderma_psychrophilum_CPK_1602	Trichoderma psychrophilum CPK 1602	FJ860818.1	FJ860680.1	FJ860575.1	--	N
Trichoderma_psychrophilum_HY_8	Trichoderma psychrophilum HY 8	EU330957.1	AF534584.1	AF545520.1	--	N
Trichoderma_pulvinatum_CBS_121279	Trichoderma pulvinatum CBS 121279	FJ860820.1	FJ860683.1	FJ860577.1	--	N
Trichoderma_pyramidale_T20	Trichoderma pyramidale T20	KX632513.1	KX632627.1	KX632570.1	--	N
Trichoderma_pyramidale_Tpyle24	Trichoderma pyramidale Tpyle24	MT102399.1	MT081438.1	MT118255.1	--	N
Trichoderma_rhododendri_CBS_119288	Trichoderma rhododendri CBS 119288	FJ860822.1	FJ860685.1	FJ860578.1	--	N
Trichoderma_rifaii_DIS_337F	Trichoderma rifaii DIS 337F	FJ442621.1	FJ463321.1	FJ442720.1	--	N
Trichoderma_rodmanii_CPK_2871	Trichoderma rodmanii CPK 2871	FJ860823.1	FJ860686.1	FJ860579.1	--	N
Trichoderma_rosulatum_7752	Trichoderma rosulatum 7752	KF729995.1	KF729984.1	KF730005.1	--	N
Trichoderma_rufobrunneum_WYZ-2013b_8084	Trichoderma rufobrunneum WYZ-2013b 8084	KF729998.1	KF729989.1	KF730010.1	--	N
Trichoderma_sambuci_WU_29467	Trichoderma sambuci WU 29467	FJ860829.1	FJ860693.1	FJ860585.1	--	N
Trichoderma_samuelsii_S42	Trichoderma samuelsii S42	JN715593.1	JN715652.1	JN715598.1	--	N
Trichoderma_samuelsii_S5	Trichoderma samuelsii S5	JN715596.1	JN715651.1	JN715599.1	--	N
Trichoderma_saturnisporopsis_S19	Trichoderma saturnisporopsis S19	JQ685874.1	JN175580.1	JQ685885.1	--	N
Trichoderma_scorpioideum_YMF_1.04616	Trichoderma scorpioideum YMF 1.04616	MK795992.1	MK795984.1	MK795988.1	--	N
Trichoderma_seppoi_CBS_122497	Trichoderma seppoi CBS 122497	FJ860834.1	FJ179582.1	FJ179618.1	--	N
Trichoderma_shennongjianum_voucher_HMAS245009	Trichoderma shennongjianum voucher HMAS245009	KX060605.1	KT735253.1	KT735259.1	--	N
Trichoderma_sichuanense_HMAS_248736	Trichoderma sichuanense HMAS 248736	KY014087.1	KX344427.1	KX344436.1	--	N
Trichoderma_silvae-virgineae_CBS_120922	Trichoderma silvae-virgineae CBS 120922	FJ860836.1	FJ860696.1	FJ860587.1	--	N
Trichoderma_simile_YMF_1.06201	Trichoderma simile YMF 1.06201	MN977793.1	MT070154.1	MT052184.1	--	N
Trichoderma_simile_YMF_1.6180	Trichoderma simile YMF 1.6180	MN977794.1	MT070153.1	MT052185.1	--	N
Trichoderma_simplex_voucher_HMAS248842	Trichoderma simplex voucher HMAS248842	KY687925.1	KY688041.1	KY687981.1	--	N
Trichoderma_simplex_voucher_HMAS248860	Trichoderma simplex voucher HMAS248860	KY687943.1	KY688042.1	KY687999.1	--	N
Trichoderma_sinoluteum_8205	Trichoderma sinoluteum 8205	KJ783309.1	KJ634777.1	KJ634744.1	--	N
Trichoderma_sinoluteum_8210	Trichoderma sinoluteum 8210	KJ783310.1	KJ634778.1	KJ634745.1	--	N
Trichoderma_sinuosum_CPK_1595	Trichoderma sinuosum CPK 1595	FJ860838.1	FJ860697.1	FJ179619.1	--	N
Trichoderma_solum_voucher_HMAS248847	Trichoderma solum voucher HMAS248847	KY687930.1	KY688049.1	KY687986.1	--	N
Trichoderma_solum_voucher_HMAS248848	Trichoderma solum voucher HMAS248848	KY687931.1	KY688050.1	KY687987.1	--	N
Trichoderma_speciosum_YMF1.00205	Trichoderma speciosum YMF1.00205	MH113929.1	MH183184.1	MH155270.1	--	N
Trichoderma_spinulosa_CBS_121280	Trichoderma spinulosa CBS 121280	FJ860842.1	FJ860699.1	FJ860589.1	--	N
Trichoderma_spinulosa_CBS_311.50	Trichoderma spinulosa CBS 311.50	FJ860844.1	FJ860701.1	FJ860591.1	--	N
Trichoderma_spirale_DAOM_183974	Trichoderma spirale DAOM 183974	DQ083014.1	AF534626.1	AF545553.1	--	N
Trichoderma_stipitatum_WYZ-2013a_8151_HMAS_266612	Trichoderma stipitatum WYZ-2013a 8151 HMAS 266612	KF730002.1	KF729990.1	KF730011.1	--	N
Trichoderma_stramineum_GJS_02-84	Trichoderma stramineum GJS 02-84	AY737765.1	AY737746.1	AY391945.1	--	N
Trichoderma_stramineum_TAMA_0425	Trichoderma stramineum TAMA 0425	AB856609.1	AB856675.1	AB856748.1	--	N
Trichoderma_subazureum_YMF_1.06207	Trichoderma subazureum YMF 1.06207	MN977799.1	MT070148.1	MT052190.1	--	N
Trichoderma_subsulphureum_M_141	Trichoderma subsulphureum M 141	DQ835509.1	DQ835492.1	DQ835522.1	--	N
Trichoderma_subuliforme_YMF_1.06204	Trichoderma subuliforme YMF 1.06204	MN977796.1	MT070151.1	MT052187.1	--	N
Trichoderma_subuliforme_YMF_1.6183	Trichoderma subuliforme YMF 1.6183	MN977797.1	MT070150.1	MT052188.1	--	N
Trichoderma_sulawesense_GJS_85-228	Trichoderma sulawesense GJS 85-228	AY737753.1	AY392002.1	AY391954.1	--	N
Trichoderma_supraverticillatum_YMF_1.6186	Trichoderma supraverticillatum YMF 1.6186	MN977800.1	MT070147.1	MT052191.1	--	N
Trichoderma_surrotundum_GJS_88-73	Trichoderma surrotundum GJS 88-73	AY737769.1	AF534594.1	AF545540.1	--	N
Trichoderma_tawa_GJS_97-174	Trichoderma tawa GJS 97-174	AY737756.1	AY392004.1	AY391956.1	--	N
Trichoderma_thailandicum_GJS_97-61	Trichoderma thailandicum GJS 97-61	AF275325.1	AY392005.1	AY391957.1	--	N
Trichoderma_thelephoricola_CBS_120925	Trichoderma thelephoricola CBS 120925	FJ860858.1	FJ860711.1	FJ860600.1	--	N
Trichoderma_thelephoricola_GJS_95-135	Trichoderma thelephoricola GJS 95-135	AF275331.1	AY392006.1	AY391958.1	--	N
Trichoderma_tiantangzhaiense_7875	Trichoderma tiantangzhaiense 7875	KJ783295.1	KJ634763.1	KJ634730.1	--	N
Trichoderma_tibetense_voucher_HMAS245010	Trichoderma tibetense voucher HMAS245010	KX060607.1	KT735254.1	KT735261.1	--	N
Trichoderma_tibetica_YMF_1.05583	Trichoderma tibetica YMF 1.05583	MK779177.1	MK779179.1	MK779178.1	--	N
Trichoderma_trixiae_GJS_92-11	Trichoderma trixiae GJS 92-11	DQ315442.1	DQ307524.2	KC285771.1	--	N
Trichoderma_tropicosinense_voucher_HMAS_252546	Trichoderma tropicosinense voucher HMAS 252546	KF923302.1	KF923286.1	KF923313.1	--	N
Trichoderma_undatipile_voucher_HMAS248854	Trichoderma undatipile voucher HMAS248854	KY687937.1	KY688056.1	KY687993.1	--	N
Trichoderma_undatipile_voucher_HMAS248857	Trichoderma undatipile voucher HMAS248857	KY687940.1	KY688057.1	KY687996.1	--	N
Trichoderma_valdunense_CBS_120923	Trichoderma valdunense CBS 120923	FJ860863.1	FJ860717.1	FJ860605.1	--	N
Trichoderma_vermifimicola_CGMCC_3.19694	Trichoderma vermifimicola CGMCC 3.19694	MN594473.1	MN605882.1	MN605871.1	--	N
Trichoderma_vermifimicola_CGMCC_3.19850	Trichoderma vermifimicola CGMCC 3.19850	MN594472.1	MN605881.1	MN605870.1	--	N
Trichoderma_verticillatum_HMAS_248740	Trichoderma verticillatum HMAS 248740	KY014091.1	KX344431.1	KX344438.1	--	N
Trichoderma_verticillatum_HMAS_248741	Trichoderma verticillatum HMAS 248741	KY014092.1	KX344432.1	KX344443.1	--	N
Trichoderma_victoriense_GJS_99-130	Trichoderma victoriense GJS 99-130	EU330952.1	EU338331.1	EU338336.1	--	N
Trichoderma_victoriense_GJS_99-200	Trichoderma victoriense GJS 99-200	DQ835505.1	DQ835473.1	DQ835517.1	--	N
Trichoderma_virens_DAOM_167652	Trichoderma virens DAOM 167652	EU330955.1	AF534619.1	AF545547.1	--	N
Trichoderma_virens_GLi_39	Trichoderma virens GLi 39	AF099005.1	AF534631.1	AF545558.1	--	N
Trichoderma_virescentiflavum_PC_278	Trichoderma virescentiflavum PC 278	AY737768.1	AY392007.1	AY391959.1	--	N
Trichoderma_voglmayrii_8196	Trichoderma voglmayrii 8196	KJ783308.1	KJ634776.1	KJ634743.1	--	N
Trichoderma_xixiacum_CGMCC_3.19697	Trichoderma xixiacum CGMCC 3.19697	MN594476.1	MN605885.1	MN605874.1	--	N
Trichoderma_yui_culture_HMAS266633	Trichoderma yui culture HMAS266633	KJ783290.1	KJ634758.1	KJ634725.1	--	N
Trichoderma_zayuense_voucher_HMAS248835	Trichoderma zayuense voucher HMAS248835	KY687918.1	KY688031.1	KY687974.1	--	N
Trichoderma_zelobreve_CGMCC_3.19695	Trichoderma zelobreve CGMCC 3.19695	MN594474.1	MN605883.1	MN605872.1	--	N
Trichoderma_zeloharzianum_YMF1.00268	Trichoderma zeloharzianum YMF1.00268	MH113932.1	MH183181.1	MH158996.1	--	N
Tati2	Trichoderma atroviride IMI 206040 Tati2	--	--	--	ABDG00000000.2	Y
TLOS2	Trichoderma longibrachiatum SMF2 TLOS2	--	--	--	ANBJ00000000.1	Y
ThaG2	Trichoderma hamatum GD12 ThaG2	--	--	--	ANCB00000000.2	Y
TreC9	Trichoderma reesei CBS999.97 TreC9	--	--	--	GCA_016806755.1	Y
TviG2	Trichoderma virens Gv29-8 TviG2	--	--	--	GCA_020647635.1	Y
TerC2	Trichoderma erinaceum CRRI-T2N1 TerC2	--	--	--	JABSTY000000000.1	Y
SMF1	Trichoderma aspereloides SM-12F1 SMF1	--	--	--	JACKZD000000000.1	Y
Tafm3	Trichoderma afroharzianum MRI349 Tafm3	--	--	--	JAEKOX000000000.1	Y
TseF0	Trichoderma semiorbis FJ059 TseF0	--	--	--	JAIMJC000000000.1	Y
TcoK0	Trichoderma cornu-damae KA19-0412C TcoK0	--	--	--	JAIWOZ000000000.1	Y
Tafi3	Trichoderma afroharzianum IIPRTh-33 Tafi3	--	--	--	JAJAWF000000000.1	Y
ThaZ8	Trichoderma longibrachiatum ZL-811 ThaZ8	--	--	--	JAJOLQ000000000.1	Y
AB05G	Trichoderma asperellum AB05 AB05G	--	--	--	JNNP00000000.1	Y
TpaC2	Trichoderma parareesei CBS 125925 TpaC2	--	--	--	LFMI00000000.1	Y
Tvii3	Trichoderma virens IMI 304061 Tvii3	--	--	--	LQCH00000000.1	Y
TpLTP	Trichoderma pleuroti TPhu1 TpLTP	--	--	--	MDJU00000000.1	Y
Tim4	Trichoderma simmonsii IMV 00454 Tim4	--	--	--	MSJK00000000.1	Y
ThaTr	Trichoderma pleuroticola ThaTr	--	--	--	MTYI00000000.1	Y
ThaP4	Trichoderma harzianum P49P11 ThaP4	--	--	--	NDBE00000000.1	Y
TatL3	Trichoderma atroviride LY357 TatL3	--	--	--	NOLB00000000.1	Y
Tati9	Trichoderma pyramidale ITEM 908 Tati9	--	--	--	PNRQ00000000.1	Y
Tbri4	Trichoderma brevicompactum IBT 40841 Tbri4	--	--	--	PXNZ00000000.1	Y
Tari4	Trichoderma arundinaceum IBT 40837 Tari4	--	--	--	PXOA00000000.1	Y
TLeC4	Trichoderma lentiforme CFAM-422 TLeC4	--	--	--	QLNT00000000.1	Y
ThaF5	Trichoderma hamatum FBL 587 ThaF5	--	--	--	SEIV00000000.1	Y
TreSi	Trichoderma reesei SS-II TreSi	--	--	--	SIJN00000000.1	Y
ThaT1	Trichoderma afroharzianum T11 W ThaT1	--	--	--	WUWT00000000.1	Y
DQ-1	Trichoderma asperellum DQ-1	--	--	--	GCA_017945965.1	Y
AH003	Trichoderma simmonsii AH003	--	--	--	--	Y
AH009	Trichoderma koningiopsis AH009	--	--	--	--	Y
B01G	Trichoderma gracile B01G	--	--	--	--	Y
B02G	Trichoderma breve B02G	--	--	--	--	Y
B03G	Trichoderma zelobreve B03G	--	--	--	--	Y
B05G	Trichoderma koningiopsis B05G	--	--	--	--	Y
B08G	Trichoderma longibrachiatum B08G	--	--	--	--	Y
FJ002	Trichoderma velutinum FJ002	--	--	--	--	Y
FJ004	Trichoderma virens FJ004	--	--	--	--	Y
FJ014	Trichoderma zelobreve FJ014	--	--	--	--	Y
HA032	Trichoderma brevicompactum HA032	--	--	--	--	Y
HK011	Trichoderma gracile HK011	--	--	--	--	Y
HL007	Trichoderma asperellum HL007	--	--	--	--	Y
HL088	Trichoderma atroviride HL088	--	--	--	--	Y
HL201	Trichoderma koningiopsis HL201	--	--	--	--	Y
Hre1	Trichoderma reesei Hre1	--	--	--	--	Y
PR001	Trichoderma longibrachiatum PR001	--	--	--	--	Y
SC106	Trichoderma ghanense SC106	--	--	--	--	Y
T069	Trichoderma breve T069	--	--	--	--	Y
XJ011	Trichoderma longibrachiatum XJ011	--	--	--	--	Y
XJ023	Trichoderma harzianum XJ023	--	--	--	--	Y
YN006	Trichoderma pyramidale YN006	--	--	--	--	Y
YN021	Trichoderma subviride YN021	--	--	--	--	Y
YN047	Trichoderma hamatum YN047	--	--	--	--	Y
ZJ051	Trichoderma velutinum ZJ051	--	--	--	--	Y
ZJ116	Trichoderma asperelloides ZJ116	--	--	--	--	Y
HN143	Trichoderma sp. HN143	--	--	--	--	Y
NM158	Trichoderma sp. NM158	--	--	--	--	Y
YN065	Trichoderma sp. YN065	--	--	--	--	Y
Trichoderma_asperellum_PK1J2_SRR19762116	Trichoderma asperelloides PK1J2 SRR19762116	--	--	--	--	Y
Trichoderma_citrinoviride_SRR18739368	Trichoderma citrinoviride SRR18739368	--	--	--	--	Y
Trichoderma_gamsii_A5MH_SRR5171276	Trichoderma gamsii A5MH SRR5171276	--	--	--	--	Y
Trichoderma_koningii_SRR9599881	Trichoderma koningii SRR9599881	--	--	--	--	Y
Trichoderma_sp_SRR10848483	Trichoderma afroharzianum SRR10848483	--	--	--	--	Y
Trichoderma_sp_SRR10917712	Trichoderma cyanodichotomus SRR10917712	--	--	--	--	Y
Trichoderma_sp_SRR24154105	Trichoderma hamatum SRR24154105	--	--	--	--	Y

## Sheet: alignment
Supplementary Table. Alignment of ITS, TEF1 and RPB2 gene sequences.
#	Strain	Reference	Identity_ITS	Identity_TEF1	Identity_RPB2	Strain_confirm	Note
1	YN006	Trichoderma pyramidale ITEM 908 Tati9	0.99	1	0.98	Trichoderma pyramidale YN006	BLAST
2	FJ014	Trichoderma zelobreve CGMCC 3.19695	0.99	0.99	0.99	Trichoderma zelobreve FJ014	BLAST
3	B03G	Trichoderma zelobreve CGMCC 3.19695	0.97	0.99	0.99	Trichoderma zelobreve B03G	BLAST
4	B08G	Trichoderma longibrachiatum SMF2 TLOS2	0.98	0.99	0.99	Trichoderma longibrachiatum B08G	BLAST
5	AH003	Trichoderma guizhouense HGUP0038	0.96	<0.9	0.97	--	MUSCLE
	AH003	Trichoderma simmonsii CGMCC 20739 ThaC3	0.99	0.99	0.98	Trichoderma simmonsii AH003	BLAST
6	Tim4	Trichoderma simmonsii CGMCC 20739 ThaC3	0.99	0.99	0.98	Trichoderma simmonsii Tim4	BLAST; Trichoderma simmonsii IMV 00454 Tim4
	Tim4	AH003	0.99	0.99	0.98	Trichoderma simmonsii Tim4	BLAST
7	SRR10917712	Trichoderma sulawesense GJS 85-228	0.91	0.95	0.91	--	BLAST
	SRR10917712	Ttw2	1	1	1	Trichoderma cyanodichotomus SRR10917712	BLAST
8	Ttw2	--	--	--	--	Trichoderma cyanodichotomus TW21990_1 Ttw2	Cai & Druzhinina. Fungal Diversity (2021) 107:1–69.
	Ttw2	Trichoderma sulawesense GJS 85-228	0.91	0.95	0.91	--	BLAST
9	YN065	Trichoderma pollinicola LC11682	0.99	0.99	0.97	--	BLAST
	YN065	Trichoderma pyramidale ITEM 908 Tati9	0.99	0.99	0.98	--	BLAST
	YN065	Trichoderma harzianum P49P11 ThaP4	0.99	0.99	0.97	--	BLAST
10	HN143	Trichoderma vermifimicola CGMCC 3.19850	0.99	0.99	0.97	--	BLAST
	HN143	Trichoderma cf. endophyticum CFAM-422 TLeC4	0.99	0.99	0.97	--	BLAST
	HN143	Trichoderma anaharzianum YMF1.00383	0.99	1	0.96	--	BLAST
	HN143	Trichoderma guizhouense HGUP0038	0.97	<0.9	0.97	--	BLAST
11	NM158	Trichoderma pseudoasiaticum YMF 1.6178	1	1	0.97	--	BLAST
	NM158	Trichoderma pyramidale ITEM 908 Tati9	0.99	0.99	0.98	--	BLAST
	NM158	Trichoderma zelobreve CGMCC 3.19695	0.99	0.98	0.99	--	BLAST
	NM158	Trichoderma breve T069	0.99	0.99	0.98	--	BLAST
	NM158	Trichoderma guizhouense HGUP0038	0.97	<0.9	0.97	--	BLAST
12	Trichoderma semiorbis FJ059 TseF0	Trichoderma rugulosum SFC 20180301-001	1	<0.9	1	--	BLAST; the EF1 of Trichoderma rugulosum is MZ494518.1.
	Trichoderma semiorbis FJ059 TseF0	Trichoderma semiorbis culture CBS 244.63	0.94	0.99	0.9	--	BLAST; ITS, MH858275.1; EF1, OR046019.1; RPB2, AF545522.1
13	SRR12137155	Trichoderma bannaense voucher HMAS248865	0.99	0.98	0.97	--
	SRR12137155	Trichoderma harzianum P49P11 ThaP4	0.99	0.99	0.96	--
	SRR12137155	Trichoderma zelobreve FJ014	0.99	0.98	0.97	--
	SRR12137155	Trichoderma pyramidale YN006	0.98	0.99	0.96	--
